# Supplementary material for: Enzyme Bioprospection of Marine-Derived Actinobacteria from the Chilean Coast and New Insight in the Mechanism of Keratin Degradation in Streptomyces sp. G11C
Source: Mar Drugs. 2020 Oct 28;18(11):537. doi: 10.3390/md18110537 (PMC7693968; doi:10.3390/md18110537)
Supplement: Supplementary file 1 [file marinedrugs-18-00537-s001.zip]

Archive with 3 entries (2 files):
- sup mat/
- sup mat/marinedrugs-953443  supp mat figures pdf.pdf
- sup mat/marinedrugs-953443 supp mat.xls
