# Supplementary material for: Enzyme Bioprospection of Marine-Derived Actinobacteria from the Chilean Coast and New Insight in the Mechanism of Keratin Degradation in Streptomyces sp. G11C
Source: Mar Drugs. 2020 Oct 28;18(11):537. doi: 10.3390/md18110537 (PMC7693968; doi:10.3390/md18110537)
Supplement: Supplementary file 1 [file marinedrugs-18-00537-s001.zip › sup mat/marinedrugs-953443 supp mat.xls]

## Sheet: Table S1
Table S1. Data summary of the screening for extracellular hydrolytic enzymes from marine actinobacteria
*Table with ratios: halo diameter / colony diameter (H/C)				Lipases		Proteases		Gelatinases		Keratinases			Cellulases		Amylases		Hemolysin			Table with levels (0-1-2-3) for heatmap
N°	Strain	Origin	Sample	Average H/C	Error	Average H/C	Error	Average H/C	Error	Average H/C	Error	Tubes	Average H/C	Error	Average H/C	Error	Average H/C	Error		N°	Strain	Lipases	Proteases	Gelatinases	Keratinases	Cellulases	Amylases	Hemolysin		Level	Number	Feather tubes	Activity on agar plates	heatmap
1	Streptomyces sp. CHC16	Chañaral de Aceituno	Sea sponge (E1)	2.05263	0.0526316	1.33333	0.0833333	3.07359	0.164502	1.44886	0.176136	2	3.54167	0.208333	2	0.2	1.2	0		1	Streptomyces sp. CHC16	2	1	3	1	3	2	1		No activity	0	0-1	0
2	Streptomyces sp. CHA1	Chañaral de Aceituno	Marine sediment (S1)	2.04529	0.128623	2.45833	0.0416667	2.875	0.0416667	1.75524	0.0629371	5	3.8	0	3.5	0.0454545	1.36364	0		2	Streptomyces sp. CHA1	2	2	2	3	3	3	1		low activity	1	2	[1-2[
3	Streptomyces sp. CHA1.2	Chañaral de Aceituno	Marine sediment (S1)	1.77778	0.111111	2.56818	0.0681818	3.18182	0	1.77972	0.143357	4	4.27222	0.172222	4.69444	0.194444	1.81818	0.02		3	Streptomyces sp. CHA1.2	1	2	3	3	3	3	1		medium activity	2	3	[2-3[
4	Streptomyces sp. CHA15	Chañaral de Aceituno	Marine sediment (S1)	1.72727	0.0909091	1.67333	0.00666667	2.20833	0.0416667	0	0	4	3.45455	0	3.18182	0	1.09091	0		4	Streptomyces sp. CHA15	1	1	2	3	3	3	1		high activity	3	4-5	[3 ->
5	Streptomyces sp. CHA16	Chañaral de Aceituno	Marine sediment (S1)	1.58947	0.0105263	2.49167	0.0916667	3.22727	0.0454545	1.62771	0.00865801	5	3.81818	0.181818	4.22222	0.222222	1.4	0		5	Streptomyces sp. CHA16	1	2	3	3	3	3	1
6	Streptomyces sp. CHA2	Chañaral de Aceituno	Marine sediment (S1)	1.56818	0.0681818	2.72727	0	2.93841	0.105072	2.1	0.1	4	4	0	4.45	0.05	1.54545	0.02		6	Streptomyces sp. CHA2	1	2	2	3	3	3	1		29 genera evaluated
7	Streptomyces sp. CHA3	Chañaral de Aceituno	Marine sediment (S1)	1.5404	0.0959596	2.72727	0	2.80769	0.0384615	2.04545	0.0454545	3	4	0	4.5	0	1.63636	0		7	Streptomyces sp. CHA3	1	2	2	2	3	3	1		75 actinobacterial strains
8	Streptomyces sp. CHB19.2	Chañaral de Aceituno	Marine sediment (S2)	2.5	0	2.38462	0.0769231	2.51748	0.20979	1.86364	0.0454545	5	3.17803	0.094697	3.59091	0.0454545	1.36364	0.01		8	Streptomyces sp. CHB19.2	2	2	2	3	3	3	1
9	Streptomyces sp. CHB9.1	Chañaral de Aceituno	Marine sediment (S2)	2.72727	0	1.46154	0.0769231	1.91987	0.00320513	0	0	4	3.44091	0.259091	3.04167	0.0416667	1.09091	0		9	Streptomyces sp. CHB9.1	2	1	1	3	3	3	1		Activity	Strains	% strains +
10	Streptomyces sp. CHB9.2	Chañaral de Aceituno	Marine sediment (S2)	2.61364	0.113636	2.48077	0.0192308	2.64245	0.0498575	1.79167	0.0416667	5	3.24679	0.169872	3.48485	0.151515	1.25	0		10	Streptomyces sp. CHB9.2	2	2	2	3	3	3	1		Lipase	59	78.6667
11	Streptomyces sp. CHC141	Chañaral de Aceituno	Sea sponge (E2)	1.75	0	1.14545	0.0545455	0	0	0	0	2	1.23611	0.0138889	1.61111	0.0555556	0	0		11	Streptomyces sp. CHC141	1	1	0	1	1	1	0		Protease	48	64
12	Streptomyces sp. CHD11	Chañaral de Aceituno	Sea sponge (E2)	0	0	1.68333	0.0166667	3.10833	0.191667	0	0	5	2.35714	0.0714286	1.11111	0	0	0		12	Streptomyces sp. CHD11	0	1	3	3	2	1	0		gelatinase	48.25	64.3333
13	Streptomyces sp. CHC8	Chañaral de Aceituno	Sea sponge (E2)	2.15476	0.0119048	1.22917	0.104167	2.83333	0.333333	0	0	2	3.71429	0	1.625	0	0	0		13	Streptomyces sp. CHC8	2	1	2	1	3	1	0		Keratinase	30	40
14	Kocuria sp. CHD1	Chañaral de Aceituno	Sea sponge (E2)	1.25	0	0	0	0	0	0	0	0	2	0	1.21429	0.0714286	0	0		14	Kocuria sp. CHD1	1	0	0	0	2	1	0		cellulase	63	84
15	Kocuria sp. CHA26	Chañaral de Aceituno	Marine sediment (S1)	1.52273	0.0227273	2.90909	0.0454545	3.09524	0.047619	0	0	0	3.57143	0	1.22222	0.111111	0	0		15	Kocuria sp. CHA26	1	2	3	0	3	1	0		amylase	65	86.6667
16	Kocuria sp. CHB12	Chañaral de Aceituno	Marine sediment (S2)	2.63889	0.138889	1.90909	0.0909091	2.14286	0.047619	0	0	0	3.57143	0	1.625	0.125	0	0		16	Kocuria sp. CHB12	2	1	2	0	3	1	0		hemolysin	26	34.6667
17	Kocuria sp. CHC54	Chañaral de Aceituno	Sea sponge (E1)	1.58333	0.0833333	3.4	0.05	3.36905	0.130952	1.1125	0.0125	0	3.5	0.0714286	2.1875	0.0625	0	0		17	Kocuria sp. CHC54	1	3	3	0	3	2	0
18	Kocuria sp. CHD38	Chañaral de Aceituno	Sea sponge (E2)	0	0	2.95909	0.140909	3.53889	0.238889	0	0	0	4.28571	0	1.48693	0.0424837	0	0		18	Kocuria sp. CHD38	0	3	3	0	3	1	0
19	Nocardioides sp. CHB20	Chañaral de Aceituno	Marine sediment (S2)	1.75	0.25	3.66944	0.219444	3	0.111111	1.3	0	3	1.28571	0	0	0	2	0.02		19	Nocardioides sp. CHB20	1	3	3	2	1	0	2
20	Nocardiopsis sp. CHA8	Chañaral de Aceituno	Marine sediment (S1)	2.35	0.15	0	0	2	0	0	0	0	2.63095	0.202381	3.0625	0.0625	0	0		20	Nocardiopsis sp. CHA8	2	0	2	0	2	3	0
21	Streptomyces sp. EL5	Chiloé	Sea urchin	2.08712	0.00378788	1.88462	0.0384615	2.50923	0.0292308	0	0	3	4	0	3.18561	0.268939	1.1	0		21	Streptomyces sp. EL5	2	1	2	2	3	3	1
22	Streptomyces sp. EL9	Chiloé	Sea urchin	2.1	0.1	2.59091	0.0454545	3.45	0.05	2.13636	0.0454545	3	3.9	0	4.3	0	1.4	0.01		22	Streptomyces sp. EL9	2	2	3	2	3	3	1
23	Kocuria sp. EL3	Chiloé	Sea urchin	1.72222	0.166667	0	0	0	0	0	0	0	3	0.142857	2.55556	0	0	0		23	Kocuria sp. EL3	1	0	0	0	3	2	0
24	Streptomyces sp. G11C	Golfo de Penas	Marine sediment	2.5	0	2.54167	0.0416667	3.11905	0.452381	1.91667	0	5	3.86364	0.0454545	4.2	0	1.3	0		24	Streptomyces sp. G-11C	2	2	3	3	3	3	1
25	Streptomyces sp. H-CB3	Huinay	Marine sediment	2.22222	0	1.74242	0.0757576	2.52222	0.0777778	0	0	2	3.5	0.0555556	1.90909	0.0909091	0	0		25	Streptomyces sp. H-CB3	2	1	2	1	3	1	0
26	Streptomyces sp. H-KF8	Huinay	Marine sediment	2.48611	0.263889	1.90909	0.0909091	3.16667	0.166667	0	0	3	4.11111	0	2.42778	0.127778	0	0		26	Streptomyces sp. H-KF8	2	1	3	2	3	2	0
27	Brevibacterium sp. H-BE7	Huinay	Marine sediment	3	0	0	0	2.70707	0.0707071	0	0	0	0	0	0	0	0	0		27	Brevibacterium sp. H-BE7	3	0	2	0	0	0	0
28	Curtobacterium sp. H-ED12	Huinay	Marine sediment	1.61957	0.119565	2.48214	0.267857	3.04924	0.132576	0	0	0	0	0	0	0	1.11111	0.01		28	Curtobacterium sp. H-ED12	1	2	3	0	0	0	1
29	Kocuria sp. H-KB5	Huinay	Marine sediment	0	0	1.05556	0.0555556	0	0	0	0	0	4.28571	0	3.71429	0.142857	0	0		29	Kocuria sp. H-KB5	0	1	0	0	3	3	0
30	Rhodococcus sp. H-CA8F	Huinay	Marine sediment	1.48352	0.0549451	0	0	0	0	0	0	0	0	0	0	0	0	0		30	Rhodococcus sp. H-CA8F	1	0	0	0	0	0	0
31	Streptomyces sp. IpFC-1	Rapa Nui	Sea sponge (E1a)	3.63636	0	2.40385	0.0961538	3.25	0.583333	1.34615	0.0384615	4	3.63636	0	3.55	0.05	1.2	0		31	Streptomyces sp. IpFC-1	3	2	3	3	3	3	1
32	Streptomyces sp. IpFD-1.1	Rapa Nui	Sea sponge (E1a)	3.81818	0.181818	2.58333	0.0833333	2.92857	0.214286	1.42308	0.0384615	4	2.90909	0.0909091	3.63636	0	1.3	0		32	Streptomyces sp. IpFD-1.1	3	2	2	3	2	3	1
33	Streptomyces sp. IpFD-6	Rapa Nui	Sea sponge (E1a)	3.63636	0	2.37363	0.0879121	3.125	0.375	1.5	0.0384615	4	3.00758	0.174242	3.63636	0	1.6	0		33	Streptomyces sp. IpFD-6	3	2	3	3	3	3	1
34	Streptomyces sp. IpHD-1	Rapa Nui	Marine sediment (Ovahe)	0	0	1.18056	0.0694444	1.25	0.25	0	0	0	4.16667	0.166667	1.33333	0.333333	1.66667	0.01		34	Streptomyces sp. IpHD-1	0	1	1	0	3	1	1
35	Kocuria sp. IPDH1	Rapa Nui	Sea sponge	0	0	1.89286	0.0357143	0	0	0	0	0	3.86905	0.297619	1.2	0	0	0		35	Kocuria sp. IPDH1	0	1	0	0	3	1	0
36	Kocuria sp. IPBF1.2	Rapa Nui	Sea sponge	2.22222	0	0	0	0	0	0	0	0	3.57143	0	2.91667	0.416667	0	0		36	Kocuria sp. IPBF1.2	2	0	0	0	3	2	0
37	Kocuria sp. IPBI-1.1	Rapa Nui	Sea sponge	2.9375	0.1875	0	0	0	0	0	0	0	4.28571	0	3.44643	0.303571	0	0		37	Kocuria sp. IPBI-1.1	2	0	0	0	3	3	0
38	Kocuria sp. IPBJ-1.2	Rapa Nui	Sea sponge	2.36111	0.138889	0	0	0	0	0	0	0	4.28571	0	3.125	0.375	0	0		38	Kocuria sp. IPBJ-1.2	2	0	0	0	3	3	0
39	Kocuria sp. IpEB-1	Rapa Nui	Marine sediment (S1a) “E” – Motu Nui	0	0	0	0	0	0	0	0	0	4.21429	0.0714286	3.57143	0.428571	0	0		39	Kocuria sp. IpEB-1	0	0	0	0	3	3	0
40	Kocuria sp. IPDF2	Rapa Nui	Sea sponge	0	0	0	0	0	0	0	0	0	4.32083	0.0541667	3.27778	0.277778	0	0		40	Kocuria sp. IPDF2	0	0	0	0	3	3	0
41	Kytococcus sp. IPAL2	Rapa Nui	Marine sediment	2.91667	0.416667	1.41991	0.0562771	4.11111	0.111111	0	0	0	0	0	1.125	0.125	0	0		41	Kytococcus sp. IPAL2	2	1	3	0	0	1	0
42	Micrococcus sp. IPBE2	Rapa Nui	Sea sponge	0	0	1.95346	0.00108225	0	0	0	0	3	2.875	0	1.54762	0.119048	1.44444	0.02		42	Micrococcus sp. IPBE2	0	2	0	2	2	1	1
43	Nesterenkonia sp. IpFL-1	Rapa Nui	Sea sponge (E1a) “F” – Motu Nui	0	0	0	0	0	0	0	0	0	0	0	0	0	0	0		43	Nesterenkonia sp. IpFL-1	0	0	0	0	0	0	0
44	Nesterenkonia sp. IPBC5	Rapa Nui	Sea sponge	0	0	1.38889	0.0555556	0	0	0	0	0	4	0	1.21429	0.0714286	0	0		44	Nesterenkonia sp. IPBC5	0	1	0	0	3	1	0
45	Serinicoccus sp. IpFE-3	Rapa Nui	Sea sponge (E1a) “F” – Motu Nui	5	0	1.7	0	2.25	0	0	0	0	1.16667	0	3.1875	0.0625	1.25	0		45	Serinicoccus sp. IpFE-3	3	1	2	0	1	3	1
46	Knoellia sp. IpEF-10	Rapa Nui	Marine sediment (S1a) “E” – Motu Nui	0	0	0	0	0	0	0	0	0	2.42857	0	2.57143	0.285714	0	0		46	Knoellia sp. IpEF-10	0	0	0	0	2	2	0
47	Streptomyces sp. VA42-3	Valparaíso	Marine sediment	2.375	0.125	2.43636	0.163636	3.31667	0.0166667	1.56667	0.266667	5	3.43333	0.233333	4.65972	0.215278	1.5	0.01		47	Streptomyces sp. VA42-3	2	2	3	3	3	3	1
48	Streptomyces sp. VH47-3	Valparaíso	Marine sediment	2	0	1.54545	0	3	0	1.35227	0.102273	3	3.5	0.125	3.16667	0.0555556	1.625	0.01		48	Streptomyces sp. VH47-3	2	1	3	2	3	3	1
49	Streptomyces sp. VS4-2	Valparaíso	Marine sediment	2.125	0.125	1.2	0	4.3	1.1	0	0	0	1.18056	0.0694444	2.24306	0.131944	0	0		49	Streptomyces sp. VS4-2	2	1	3	0	1	2	0
50	Streptomyces sp. Vc17.3-30	Valparaíso	Marine sediment	1.75	0.25	2.41667	0.0833333	2.79545	0.295455	1.97552	0.206294	4	3.25	0.05	3.77273	0.227273	1.2	0.01		50	Streptomyces sp. Vc17.3-30	1	2	3	3	3	3	1
51	Streptomyces sp. Vc17.4	Valparaíso	Marine sediment	1.9	0.1	2.45833	0.0416667	2.925	0.00833333	1.91667	0	3	3.35	0.05	4.05455	0.145455	1.6	0.02		51	Streptomyces sp. Vc17.4	1	2	2	2	3	3	1
52	Streptomyces sp. Vc67-4	Valparaíso	Marine sediment	2	0	1.70833	0.0416667	2.35	0.85	0	0	3	2.83333	0.0555556	3.01111	0.211111	0	0		52	Streptomyces sp. Vc67-4	2	1	2	2	2	3	0
53	Streptomyces sp. Vc714c-19	Valparaíso	Marine sediment	3.05556	0.277778	2.20833	0.0416667	3	0.333333	1.91667	0.0833333	3	3.95556	0.155556	4.05455	0.145455	0	0		53	Streptomyces sp. Vc714c-19	3	2	3	2	3	3	0
54	Streptomyces sp. Vc74A-19	Valparaíso	Marine sediment	2.95139	0.173611	1.26136	0.0113636	1.65	0.15	0	0	0	4.42857	0.142857	3.15179	0.276786	0	0		54	Streptomyces sp. Vc74A-19	3	1	1	0	3	3	0
55	Streptomyces sp. Vc74B-19	Valparaíso	Marine sediment	2.63889	0.138889	1.33333	0	3.08333	0.0833333	1.54545	0	0	4.05556	0.0555556	3.27778	0.0555556	0	0		55	Streptomyces sp. Vc74B-19	2	1	3	0	3	3	0
56	Streptomyces sp. VB1	Valparaíso	Marine sediment	3.54743	0.365613	2.00181	0.0851449	2.72727	0	1.7	0	3	3.11667	0.216667	2.18182	0.0909091	0	0		56	Streptomyces sp. VB1	3	2	2	2	3	2	0
57	Actinomadura sp. VB2	Valparaíso	Marine sediment	2	0	1.12895	0.0289474	2.27679	0.151786	0	0	4	0	0	0	0	0	0		57	Actinomadura sp. VB2	2	1	2	0	0	0	0
58	Aeromicrobium sp. Vc627	Valparaíso	Marine sediment	1.9375	0.0625	0	0	1.1875	0.1875	0	0	0	1.57143	0.142857	1.42857	0	0	0		58	Aeromicrobium sp. Vc627	1	0	1	0	1	1	0
59	Agrococcus sp. Vc78	Valparaíso	Marine sediment	2	0	0	0	1.5	0.0555556	0	0	0	1.21429	0.0714286	2.625	0.125	0	0		59	Agrococcus sp. Vc78	2	0	1	0	1	2	0
60	Arthrobacter sp. Vc18b	Valparaíso	Marine sediment	2.41667	0.0833333	2.86667	0.133333	3.04924	0.132576	0	0	0	4.72222	0.277778	3.52564	0.141026	0	0		60	Arthrobacter sp. Vc18b	2	2	3	0	3	3	0
61	Brachybacterium sp. Vc86	Valparaíso	Marine sediment	1.5	0	0	0	1.58947	0.0105263	0	0	0	3.07143	0.214286	2.5625	0.0625	0	0		61	Brachybacterium sp. Vc86	1	0	1	0	3	2	0
62	Corynebacterium sp. Vc821a	Valparaíso	Marine sediment	0	0	0	0	0	0	0	0	0	0	0	0	0	0	0		62	Corynebacterium sp. Vc821a	0	0	0	0	0	0	0
63	Dietzia sp. Vc69	Valparaíso	Marine sediment	0	0	0	0	0	0	0	0	0	1.92857	0.0714286	1.35714	0.0714286	0	0		63	Dietzia sp. Vc69	0	0	0	0	1	1	0
64	Flaviflexus sp. VH49-3	Valparaíso	Marine sediment	2	0	0	0	0	0	0	0	0	3.64286	0.0714286	3.6875	0.0625	0	0		64	Flaviflexus sp. VH49-3	2	0	0	0	3	3	0
65	Gordonia sp. VO29-3	Valparaíso	Marine sediment	1.6	0.1	0	0	0	0	0	0	0	0	0	1.27778	0.166667	0	0		65	Gordonia sp. VO29-3	1	0	0	0	0	1	0
66	Isoptericola sp. VP3-3	Valparaíso	Marine sediment	1.875	0.125	0	0	0	0	0	0	0	1.8125	0.1875	2.1875	0.0625	0	0		66	Isoptericola sp. VP3-3	1	0	0	0	1	2	0
67	Janibacter sp. Vc26	Valparaíso	Marine sediment	3.75	0	1.8065	0.0170279	4.00909	0.190909	2.17143	0.0285714	0	0	0	0	0	1.23077	0.01		67	Janibacter sp. Vc26	3	1	3	0	0	0	1
68	Microbacterium sp. VP2-3	Valparaíso	Marine sediment	2.86364	0.136364	0	0	0	0	0	0	0	0	0	1.25	0.15	0	0		68	Microbacterium sp. VP2-3	3	0	0	0	0	1	0
69	Nocardiopsis sp. Vc83A	Valparaíso	Marine sediment	1.5	0	0	0	0	0	0	0	0	2	0.111111	1.21429	0.0714286	0	0		69	Nocardiopsis sp. Vc83A	1	0	0	0	2	1	0
70	Nocardiopsis sp. Vc827A	Valparaíso	Marine sediment	2.04861	0.173611	1.52727	0.0727273	1.11111	0.111111	0	0	0	1.11111	0	1.44444	0	0	0		70	Nocardiopsis sp. Vc827A	2	1	1	0	1	1	0
71	Ornithinimicrobium sp. VN12-3	Valparaíso	Marine sediment	0	0	0	0	0	0	0	0	0	1.42857	0	1.28571	0	0	0		71	Ornithinimicrobium sp. VN12-3	0	0	0	0	1	1	0
72	Pseudonocardia sp. VO36-3	Valparaíso	Marine sediment	3.01389	0.236111	0	0	0	0	0	0	0	2.28571	0.142857	1.21429	0.0714286	0	0		72	Pseudonocardia sp. VO36-3	3	0	0	0	2	1	0
73	Salinibacterium sp. VpJ6	Valparaíso	Marine sediment	4.625	0	0	0	0	0	0	0	0	0	0	0	0	0	0		73	Salinibacterium sp. VpJ6	3	0	0	0	0	0	0
74	Salinoactinospora sp. VN6-2	Valparaíso	Marine sediment	0	0	0	0	0	0	0	0	0	0	0	0	0	0	0		74	Salinoactinospora sp. VN6-2	0	0	0	0	0	0	0
75	Tessaracoccus sp. VD18-3	Valparaíso	Marine sediment	0	0	0	0	0	0	0	0	0	2.57143	0	3.5	0.357143	0	0		75	Tessaracoccus sp. VD18-3	0	0	0	0	2	3	0

## Sheet: Table S2
Table S2. Data summary of the screening of Keratinolytic Actinobacteria in liquid medium with turkey feathers
				Keratinolytic Activity				Proteolityc activity
N°	Strain	% feather degradation		Keratinolytic Activity (U/ml)		Relative Keratinolytic activity (%)		Proteolytic activity (U/ml)		Relative Proteolytic activity (%)		Thiols group (uM)
		Average	error	Average	error	Average %	error	Average	error	Average %	error	Average	error
1	CHB20	23.8348	1.42561	6	0	6.21762	0	14.9	0.1	38.8021	0.368285	54.5385	3.46154
2	CHA1	83.9711	0.219574	71.25	1.25	73.8342	1.83188	7.45	0.45	19.401	1.65728	245.692	2.30769
3	CHA1.2	65.8269	0.0419302	33.25	2.25	34.456	3.29739	9.1	0.1	23.6979	0.368285	185.308	0.384615
4	CHA2	60.7791	0.952625	25.5	3	26.4249	4.39652	9.8	0.3	25.5208	1.10485	168.385	11.1538
5	CHA3	69.3071	0.503163	68	2	70.4663	2.93101	18.8	0.8	48.9583	2.94628	163.769	11.1538
6	CHA15	64.2754	1.50949	96.5	2	100	2.93101	14.45	1.35	37.6302	4.97184	207.231	3.07692
7	CHA16	85.4669	0.699893	54.75	1.75	56.7358	2.56464	12.45	0.15	32.4219	0.552427	236.077	6.53846
8	CHB9.1	57.1188	1.42055	62.5	2	64.7668	2.93101	6.4	0	16.6667	0	182.615	5.38462
9	CHB9.2	80.0587	0	46.25	3.25	47.9275	4.7629	12.85	0.05	33.4635	0.184142	281.846	2.30769
10	CHB19.2	78.5215	0.456989	57.75	1.75	59.8446	2.56464	12.9	0.9	33.5937	3.31456	249.923	3.46154
11	CHC8	57.6059	0.388937	5.75	0.25	5.95855	0.366377	2.15	0.05	5.59896	0.184142	181.077	6.92308
12	CHC16	57.6463	0.98497	7.5	1	7.77202	1.46551	2.2	0.1	5.72917	0.368285	208.769	0
13	CHC141	57.4253	1.20591	81	0.5	83.9378	0.732753	18.25	0.35	47.526	1.289	130.308	0
14	CHD11	41.6679	0.415876	5.5	2	5.69948	2.93101	0.45	0.05	1.17187	0.184142	129.538	1.53846
15	IpBE2	31.1849	1.36719	28.5	0.5	29.5337	0.732753	38.4	0.9	100	3.31456	315.692	3.07692
16	IpFC-1	64.4097	0.868056	27.5	3.5	28.4974	5.12927	5.15	0.45	13.4115	1.65728	278.385	18.0769
17	IpFD-1.1	70.5455	0.287829	37	0	38.342	0	16.85	0.15	43.8802	0.552427	263	3.46154
18	IpFD-6	62.6302	0.911458	42.75	3.25	44.3005	4.7629	7.75	0.05	20.1823	0.184142	263	1.15385
19	VB1	45.3984	0.206044	5.75	0.25	5.95855	0.366377	1.65	0.05	4.29688	0.184142	124.154	4.61538
20	VA42-3	58.1716	0.459653	45.5	3	47.1503	4.39652	13.2	1	34.375	3.68285	155.692	10.7692
21	VH47-3	46.3636	0.602656	14.75	1.75	15.285	2.56464	2.3	0.3	5.98958	1.10485	95.6923	1.53846
22	Vc67-4	76.9231	0.961538	29.75	2.25	30.829	3.29739	5.3	0.2	13.8021	0.73657	209.923	1.92308
23	Vc714c-19	77.2609	1.58524	75.75	3.25	78.4974	4.7629	36.35	0.45	94.6615	1.65728	194.923	2.30769
24	Vc17.3-30	76.1264	1.12637	42.75	2.75	44.3005	4.03014	11.7	0.1	30.4687	0.368285	299.923	5.76923
25	Vc17.4	76.5634	0.689311	52	2.5	53.886	3.66377	14.6	0.3	38.0208	1.10485	304.538	15
26	EL5	79.3511	0.868726	46.25	3.25	47.9275	4.7629	13.2	0.2	34.375	0.73657	239.538	22.3077
27	EL9	70.6047	0.979843	51.75	2.25	53.6269	3.29739	10.1	0.2	26.3021	0.73657	183.385	6.92308
28	HCB3	63.2643	0.118273	12.25	0.75	12.6943	1.09913	1.7	0.2	4.42708	0.73657	112.231	1.92308
29	HKF8	58.6313	0.919305	8.75	0.75	9.06736	1.09913	2.7	0.2	7.03125	0.73657	161.077	3.84615
30	G11C	78.034	0.264651	60	2.5	62.1762	3.66377	8	0	20.8333	0	284.538	1.92308
*Table shows values for the fifth day of cultivation

## Sheet: Table S3
Table S3. Effect of feather concentration, temperature, and inoculum percentage on keratinolytic enzyme production by Streptomyces strains CHA1 and G11C
Streptomyces sp. CHA1		keratinase activity (U/ml)		keratinase activity (%)		Protease activity (U/mL)		Protease activity (%)		Thiol Groups (uM)		Feather degradation (%)
		Average	Error	Average	Error	Average	Error	Average	Error	Average	Error	Average	Error
t0		61.25	2.25			7.45	0.45			245.692	2.30769	83.9711	0.219574
Substrate g/L	5	29.125	0.375	46.7871	0.60241	3.475	0.075	29.3249	0.632911	188.128	1.66667	68.3469	0.319728
	10	51.25	3.25	82.3293	5.22088	10.55	0.9	89.0295	7.59494	287.038	9.80769	74.3449	0.254011
	15	62.25	3	100	4.81928	11.85	1.7	100	14.346	342.359	3.33333	77.1568	2.70031
	20	56.5	1.25	90.7631	2.00803	7.05	0.35	59.4937	2.95359	323	0.641026	84.316	0.953171
Inoculum % v/v	2, 5	30.625	0.875	48.2283	1.37795	10.35	1.05	74.3268	7.54039	306.654	8.65385	78.8751	0.570943
	5	41.2083	2.45833	64.895	3.87139	12.425	0.975	89.228	7.0018	321.846	1.53846	78.6729	1.51062
	7,5	44.5	0.833333	70.0787	1.31234	12.5	0.6	89.7666	4.3088	358.385	5	78.9013	1.28224
	10	63.5	3	100	4.72441	13.925	0.375	100	2.693	342.744	0.384615	78.3245	2.65166
Temperature °C	15	7.08333	0.75	11.1549	1.1811	7	0.1	24.055	0.343643	45.3077	0.384615	33.7614	2.14767
	20	31.375	0.125	49.4094	0.19685	29.1	2.8	100	9.62199	189.923	36.1538	73.3434	1.31963
	25	47.9167	0.75	75.4593	1.1811	18.825	0.825	64.6907	2.83505	287.423	8.26923	77.5682	1.06818
	30	63.5	3	100	4.72441	11.85	1.7	40.7216	5.84192	342.615	4.23077	78.3732	1.48395
	37	23.1111	0.740741	36.3955	1.16652	6.06667	0.977778	20.8477	3.36006	284.154	6.66667	79.1446	1.84597
Streptomyces sp. G11C		keratinase activity (U/ml)		keratinase activity (%)		Protease activity (U/mL)		Protease activity (%)		Groups Thiols (uM)		Feather degradation (%)
		Average	Error	Average	Error	Average	Error	Average	Error	Average	Error	Average	Error
t0		60	2.5			8	0			284.538	1.92308	78.034	0.264651
Substrate g/L	5	25.7917	2.45833	32.9606	3.14164	5.475	0.025	36.0197	0.164474	182.551	3.39744	68.3469	0.319728
	10	74.5	3.25	95.2077	4.15335	14.075	0.525	92.5987	3.45395	296.269	11.3462	79.0436	1.9564
	15	78.25	4.75	100	6.07029	15.2	0.1	100	0.657895	352.038	7.5	81.7298	1.14189
	20	58.5833	4.41667	74.8669	5.6443	7.75	0.7	50.9868	4.60526	321.654	1.73077	80.8673	1.66372
Inoculum % v/v	2, 5	51.0833	0.583333	65.2822	0.745474	13.4	1.4	70.8058	7.39762	331.846	9.61538	81.3276	2.00569
	5	61.0833	2.08333	78.0618	2.66241	15.825	0.375	83.6196	1.98151	334.154	10	79.292	2.85088
	7,5	62.5833	2.25	79.9787	2.8754	18.925	1.825	100	9.64333	338.385	1.15385	82.8265	0.553984
	10	78.25	4.75	100	6.07029	15.2	0.1	80.317	0.528402	352.038	7.5	78.9327	2.04348
Temperature °C	15	6.75	0.583333	8.6262	0.745474	6.375	1.025	23.2452	3.73747	56.0769	10	38.8766	6.22671
	20	20.3333	4.33333	25.9851	5.53781	11.2	1.8	40.8387	6.56335	196.654	1.34615	78.1786	2.79762
	25	31.4167	0.416667	40.1491	0.532481	27.425	1.725	100	6.28988	238.769	1.92308	76.7745	3.16712
	30	78.25	4.75	100	6.07029	15.2	0.1	55.4239	0.364631	352.038	7.5	81.7298	1.14189
	37	24.75	3.91667	31.6294	5.00532	7.9	1	28.8058	3.64631	293.385	5.38462	79.7619	3.57143
*Table shows values for the fifth day of cultivation

## Sheet: Table S4
Table S4. Effects of temperature and pH on enzymatic activity of culture supernatants of Streptomyces strains CHA1 and G11C
Streptomyces sp. CHA1 - Enzymatic activity vs pH
Keratinolytic activity											Proteolytic activity
pH	Activity 1	Activity 2	Activity 3	Average	SD	Relative Activity 1	Relative Activity 2	Relative Activity 3	Average	SD	Activity 1	Activity 2	Activity 3	Average	SD	Relative Activity 1	Relative Activity 2	Relative Activity 3	Average	SD
3	9.24	13.02	8.4	10.22	2.46098	14.5872	20.5546	13.2611	16.1343	2.9469	1.6	2.2	2.1	1.96667	0.321455	12.938	17.7898	16.9811	15.903	2.59937
4	7.61	9.45	9.45	8.83667	1.06232	12.0139	14.9187	14.9187	13.9504	1.29102	1.8	2.25	1.35	1.8	0.45	14.5553	18.1941	10.9164	14.5553	3.63881
5	13.7	11.34	12.39	12.4767	1.18238	21.6282	17.9024	19.5601	19.6969	1.28752	2.9	3.05	3.7	3.21667	0.425245	23.4501	24.6631	29.9191	26.0108	3.43864
6	39.97	30.63	35.07	35.2233	4.67189	63.1006	48.3555	55.3649	55.607	4.9957	6.4	6.4	7.4	6.73333	0.57735	51.752	51.752	59.8383	54.4474	4.6686
7	55.89	47.61	51.37	51.6233	4.14581	88.2334	75.1618	81.0977	81.4977	4.49052	10.45	8.65	9.25	9.45	0.916515	84.5013	69.9461	74.7978	76.4151	7.41117
8	67.84	57.27	58.38	61.1633	5.80874	107.099	90.412	92.1644	96.5584	7.02696	11.7	10.2	11.65	11.1833	0.851959	94.6092	82.4798	94.2049	90.4313	6.88915
9	65.49	59.47	65.07	63.3433	3.36097	103.389	93.8852	102.726	100	4.07655	12.45	11.6	13.05	12.3667	0.728583	100.674	93.8005	105.526	100	5.89151
10	59.315	53.09	55.57	55.9917	3.13385	93.6405	83.8131	87.7283	88.3939	3.49769	11.85	11.5	12.65	12	0.589491	95.8221	92.9919	102.291	97.035	4.76678
11	51.41	43.01	44.06	46.16	4.57684	81.1609	67.8998	69.5574	72.8727	5.52544	11.5	10.7	11.65	11.2833	0.510718	92.9919	86.5229	94.2049	91.2399	4.1298
Streptomyces sp. CHA1 - Enzymatic activity vs temperature
Keratinolytic activity											Proteolytic activity
T ºC	Activity 1	Activity 2	Activity 3	Average	SD	Relative Activity 1	Relative Activity 2	Relative Activity 3	Average	SD	Activity 1	Activity 2	Activity 3	Average	SD	Relative Activity 1	Relative Activity 2	Relative Activity 3	Average	SD
20	21.24	28.7133	38.5467	29.5	8.68011	20.0164	27.0593	36.3261	27.8006	5.68368	4.55	5.2	7.25	5.66667	1.4092	7.46718	8.53392	11.8982	9.29978	2.31268
30	25.46	29.1967	42.9633	32.54	9.21819	23.9933	27.5148	40.4884	30.6655	6.54859	7.75	8.55	12.6	9.63333	2.60016	12.7188	14.0317	20.6783	15.8096	4.26722
40	63.17	65.1367	68.7033	65.67	2.80496	59.531	61.3844	64.7456	61.887	1.90573	14.55	16.85	17.6	16.3333	1.58929	23.8786	27.6532	28.884	26.8053	2.60824
50	100.06	112.745	105.533	106.113	6.36232	94.2959	106.25	99.4539	100	4.16678	24.75	29.9	31.35	28.6667	3.46855	40.6182	49.07	51.4497	47.046	5.69237
60	78.93	82.47	97.525	86.3083	9.87386	74.3831	77.7192	91.9069	81.3364	7.04701	45.15	49.75	48.5	47.8	2.37855	74.0974	81.6466	79.5952	78.4464	3.90353
70	55.7383	59.6933	47.595	54.3422	6.16881	52.5274	56.2546	44.8532	51.2118	4.23903	57.75	64.5	60.55	60.9333	3.39129	94.7757	105.853	99.3709	100	5.56557
80	36.5833	49.15	31.35	39.0278	9.1483	34.4759	46.3186	29.544	36.7795	6.35941	47.5	54.95	54.5	52.3167	4.17742	77.954	90.1805	89.442	85.8589	6.85572
90	32.1	40.075	28.6667	33.6139	5.8529	30.2508	37.7664	27.0153	31.6775	4.05927	18.55	18.3	17.75	18.2	0.409268	30.4431	30.0328	29.1302	29.8687	0.671665
Streptomyces sp. G11C - Enzymatic activity vs pH
Keratinolytic activity											Proteolytic activity
pH	Activity 1	Activity 2	Activity 3	Average	SD	Relative Activity 1	Relative Activity 2	Relative Activity 3	Average	SD	Activity 1	Activity 2	Activity 3	Average	SD	Relative Activity 1	Relative Activity 2	Relative Activity 3	Average	SD
3	18.125	6.04167	11.875	12.0139	4.07407	22.6091	7.53638	14.8129	14.9861	5.08201	1.9	2.05	1.75	1.9	0.15	9.31373	10.049	8.57843	9.31373	0.490196
4	9.83333	5.20833	11.4583	8.83333	2.41667	12.2661	6.49688	14.2931	11.0187	3.01455	1.1	2.25	2.2	1.85	0.65	5.39216	11.0294	10.7843	9.06863	2.45098
5	9.625	7.70833	10.5417	9.29167	1.05556	12.0062	9.61538	13.1497	11.5904	1.3167	5.1	5.45	5.85	5.46667	0.375278	25	26.7157	28.6765	26.7974	1.25272
6	33.1667	29.75	37.7917	33.5694	2.81481	41.3721	37.1102	47.1414	41.8746	3.5112	10.9	10.2	11.65	10.9167	0.725144	53.4314	50	57.1078	53.5131	2.39651
7	55.5833	53.0417	58.625	55.75	1.91667	69.3347	66.1642	73.1289	69.5426	2.39085	14.05	12.65	14.3	13.6667	0.889288	68.8725	62.0098	70.098	66.9935	3.32244
8	72.875	79.5	72.7083	75.0278	2.98148	90.9044	99.1684	90.6965	93.5897	3.7191	17.65	16.25	17.25	17.05	0.72111	86.5196	79.6569	84.5588	83.5784	2.61438
9	75.1667	80.625	84.7083	80.1667	3.33333	93.763	100.572	105.665	100	4.158	21.9	19.3	20	20.4	1.34536	107.353	94.6078	98.0392	100	4.90196
10	59.75	59.7083	71.3333	63.5972	5.15741	74.5322	74.4802	88.9813	79.3313	6.43336	21.15	19.3	19.5	19.9833	1.0153	103.676	94.6078	95.5882	97.9575	3.81264
11	50.8333	38.0417	39.3333	42.7361	5.39815	63.4096	47.4532	49.0644	53.3091	6.73366	18.85	18.3	17.5	18.2167	0.678847	92.402	89.7059	85.7843	89.2974	2.34205
Streptomyces sp. G11C - Enzymatic activity vs temperature
Keratinolytic activity											Proteolytic activity
T ºC	Activity 1	Activity 2	Activity 3	Average	SD	Relative Activity 1	Relative Activity 2	Relative Activity 3	Average	SD	Activity 1	Activity 2	Activity 3	Average	SD	Relative Activity 1	Relative Activity 2	Relative Activity 3	Average	SD
20	33.9	36.6	43.5	38	4.95076	24.4864	26.4366	31.4205	27.4478	2.64848	5.95	5.1	5.2	5.41667	0.464579	10.5031	9.00265	9.17917	9.56164	0.820086
30	47.5	44.2	56.8	49.5	6.53376	34.3098	31.9262	41.0273	35.7544	3.51525	10.4	8.3	8.35	9.01667	1.19826	18.3583	14.6514	14.7396	15.9164	2.1152
40	69.7	70.6	87.4	75.9	9.96945	50.3451	50.9952	63.13	54.8234	5.53772	19.45	18.3	15.35	17.7	2.11483	34.3336	32.3036	27.0962	31.2445	3.73315
50	130.883	132.6	151.85	138.444	11.6412	94.5385	95.7785	109.683	100	6.45532	29.15	34.3	32.9	32.1167	2.66286	51.4563	60.5472	58.0759	56.6931	4.70055
60	117.267	110.5	130.6	119.456	10.2272	84.703	79.8154	94.3339	86.2841	5.36651	47.85	52.35	46	48.7333	3.26586	84.466	92.4095	81.2004	86.0253	5.76498
70	75.55	74.0667	75.2	74.9389	0.775373	54.5706	53.4992	54.3178	54.1292	0.420011	56.95	60.4	52.6	56.65	3.90864	100.53	106.62	92.8508	100	6.89964
80	50.7833	67.5	54.0333	57.4389	8.86341	36.6814	48.756	39.0289	41.4888	4.84484	52	55.65	50.05	52.5667	2.84268	91.7917	98.2348	88.3495	92.792	5.01797
90	44.3	51	39.8	45.0333	5.6359	31.9984	36.8379	28.748	32.5281	2.87319	20.95	26.05	18.35	21.7833	3.91706	36.9815	45.9841	32.3919	38.4525	6.91449

## Sheet: Table S5
Table S5. Proteins detected in the secretome of Streptomyces sp. G11C.
Seq-Illumina locus	Blastp-NCBI (Sec Illumina)	Length	MolWt (MH)	SpectrumCount (total)	family MEROPS	Loc. Cell. Prediction
G11C_02936	M6 family metalloprotease domain-containing protein	801	87902.5	91	m06	extracellular
G11C_03013*	S8 family peptidase	528	53486.9	79	s08	extracellular
G11C_00266	AAA family ATPase	1445	155672	70	n.d	n.d
G11C_00737	endopeptidase La	803	85458	64	s16	cytoplasmic
G11C_04776	D-alanyl-D-alanine carboxypeptidase	924	92860.8	61	s11	cytoplasmic
G11C_00267*	serine protease	1427	152856	60	s01	cytoplasmic
G11C_01585	Succinyl-diaminopimelate desuccinylase	444	48164.2	51	n.d	n.d
G11C_03801	S41 family peptidase	1030	111498	44	s41	cytoplasmic
G11C_01291	S41 family peptidase	1090	117786	43	s41	cytoplasmic
G11C_03790	penicillin-binding protein	541	55317.3	42	n.d	n.d
G11C_02019	Serine proteinase inhibitor	441	45443.3	37	n.d	n.d
G11C_00115	leucyl aminopeptidase	513	51273.5	36	m17	cytoplasmic
G11C_00976	CubicO group peptidase, beta-lactamase class C family	508	53222.1	33	s12	membrane
G11C_00235	S8 family serine peptidase	423	43150.2	32	s08	extracellular
G11C_01242	penicillin-binding protein 2	714	77487.2	32	n.d	membrane
G11C_03747	gamma-glutamyltransferase	602	62453.4	32	n.d	n.d
G11C_04060	ATP-dependent Clp protease ATP-binding subunit	737	80549	31	n.d	cytoplasmic
G11C_05517	S9 family peptidase	713	76364.3	31	s09	cytoplasmic
G11C_01641	ATP-dependent metallopeptidase FtsH/Yme1/Tma family protein	646	69661.9	30	m41	membrane
G11C_03273	ATP-dependent zinc metalloprotease FtsH	541	58319	30	m41	membrane
G11C_04461	D-alanyl-D-alanine dipeptidase	295	32347.2	30	m15	n.d
G11C_03643	CocE/NonD family hydrolase	676	75312.4	29	s15	cytoplasmic
G11C_03772	ATP-binding protein	685	72604.2	29	n.d	n.d
G11C_03269	D-alanyl-D-alanine carboxypeptidase/D-alanyl-D-alanine-endopeptidase	509	51071.5	27	s13	extracellular
G11C_03762	putative S08A family peptidase	413	43013.6	27	s08	n.d
G11C_05333*	S1 family peptidase	384	38911.3	27	s01	extracellular
G11C_03325	ATP-dependent Clp protease ATP-binding subunit	691	75869.3	25	n.d	cytoplasmic
G11C_05797	M20/M25/M40 family metallo-hydrolase	494	52056.1	25	m28	membrane
G11C_02965	penicillin-binding protein	779	83457.7	24	n.d	membrane
G11C_03907	alpha/beta hydrolase	542	56852.8	24	s33	extracellular
G11C_05151	S8 family serine peptidase	943	98963.3	24	s08	extracellular
G11C_01931	aminopeptidase N	829	90630.2	23	m01	cytoplasmic
G11C_02000	hypothetical protein	813	86850.1	23	n.d	n.d
G11C_01430	penicillin-binding protein	654	70701.4	22	n.d	membrane
G11C_01610	site-2 protease family protein	414	43615.5	22	m50	membrane
G11C_03240	peptidoglycan DD-metalloendopeptidase family protein	384	40753.6	22	m23	membrane
G11C_01166	insulinase family protein	463	49050.3	21	m16	cytoplasmic
G11C_03981	alpha/beta hydrolase	417	45302.4	21	s33	-
G11C_02154	peptidase S58	340	34553	21	p01	cytoplasmic
G11C_04230	membrane dipeptidase	405	43307.6	21	m19	cytoplasmic
G11C_02524	DUF2236 domain-containing protein	307	35351.1	20	n.d	n.d
G11C_02585	S8 family serine peptidase	292	30723.5	20	s08	n.d
G11C_04362	D-alanyl-D-alanine carboxypeptidase	313	32332.9	19	s11	extracellular
G11C_00261	NHLP family bacteriocin export ABC transporter	765	81957	18	n.d	n.d
G11C_01469	Proteinase	509	52868.2	18	s33	extracellular
G11C_03247*	M56 family metallopeptidase	311	32205.8	18	m56	membrane
G11C_04877	alpha/beta fold hydrolase	517	53397.3	18	s33	extracellular
G11C_05152	aminopeptidase N	594	65224.2	18	m01	cytoplasmic
G11C_00658	hypothetical protein	227	23675.1	17	n.d	n.d
G11C_00805	type VII secretion-associated serine protease mycosin	387	39479.3	17	s08	extracellular
G11C_02324	carboxy-terminal processing protease precursor	389	39235.4	17	s41	n.d
G11C_03894	S9 family peptidase	659	70678.2	17	s09	cytoplasmic
G11C_00334	L,D-transpeptidase	418	44031.6	16	c82	extracellular
G11C_00446	LysR family transcriptional regulator	316	34013	16	n.d	n.d
G11C_01167	insulinase family protein	451	48967.5	16	m16	cytoplasmic
G11C_01397	S9 family peptidase	656	70159.6	16	s09	cytoplasmic
G11C_02708	prepilin peptidase	242	24088.1	16	s24	membrane
G11C_03751	CocE/NonD family hydrolase	531	56195.5	16	n.d	n.d
G11C_00091	L,D-transpeptidase	406	42531.5	15	c82	extracellular
G11C_03889*	peptidase S15	597	62112.5	15	s15	n.d
G11C_05727	insulinase family protein	458	49275.2	15	m16	cytoplasmic
G11C_02074	2-dehydropantoate 2-reductase	366	38820.4	14	n.d	n.d
G11C_02413	alpha/beta hydrolase	283	29817.1	14	n.d	n.d
G11C_02682	peptidase S15	502	56220.1	14	s15	cytoplasmic
G11C_02983	class F sortase	357	36768.7	14	c60	n.d
G11C_04670	serine hydrolase	446	47476	14	s12	extracellular
G11C_04952	trypsin-like serine protease	530	55499.8	14	s01	n.d
G11C_05058	class E sortase	433	46230.2	14	c60	n.d
G11C_00456	trypsin-like peptidase domain-containing protein	277	28052.6	13	s01	extracellular
G11C_00564	peptidoglycan DD-metalloendopeptidase family protein	357	37226.4	13	m23	n.d
G11C_01441	MarP family serine protease	399	42044	13	s01	membrane
G11C_01765	peptidase	514	54476.9	13	s33	extracellular
G11C_02040	hypothetical protein EES44_08500	415	42407.2	13	n.d	n.d
G11C_04266	site-2 protease family protein	433	46934.5	13	m50	membrane
G11C_04849	site-2 protease family protein	341	35234.6	13	m50	membrane
G11C_04917	zinc D-Ala-D-Ala carboxypeptidase	255	26154.8	13	m15	extracellular
G11C_05149	aminopeptidase N	575	62670.6	13	m01	cytoplasmic
G11C_05949	CocE/NonD family hydrolase	509	54140.2	13	s15	cytoplasmic
G11C_00756	trypsin-like peptidase domain-containing protein	609	65033.5	12	s01	cytoplasmic
G11C_02143*	PrsW family intramembrane metalloprotease	318	34048.5	12	m82	membrane
G11C_02657	zinc metalloprotease HtpX	286	31202.4	12	m48	membrane
G11C_02881	serine hydrolase	466	49456.4	12	s12	cytoplasmic
G11C_03797	hypothetical protein	342	36261	12	n.d	n.d
G11C_04371	M18 family aminopeptidase	430	45697.1	12	m18	cytoplasmic
G11C_05263	L,D-transpeptidase family protein	390	41405	12	c82	n.d
G11C_05332	zinc metalloprotease HtpX	148	15900.7	12	m48	membrane
G11C_05740	serine protease	266	27455.3	12	s01	extracellular
G11C_01482	alpha/beta hydrolase	503	53804.8	11	s33	n.d
G11C_01649	signal peptidase I	231	24664.3	11	s26	membrane
G11C_03006	M6 family metalloprotease domain-containing protein	436	46959.4	11	m06	n.d
G11C_04013	hypothetical protein	330	35143.2	11	n.d	n.d
G11C_04354	Secreted tripeptidyl aminopeptidase	479	53308.6	11	s37	n.d
G11C_05213	PDZ domain-containing protein	580	57396	11	s01	cytoplasmic
G11C_01760	dipeptidase	467	50232.3	10	m20	cytoplasmic
G11C_03811	alpha/beta hydrolase??	391	42100.3	10	s33	n.d
G11C_03876	Aminotransferase	416	42530.6	10	n.d	n.d
G11C_05273*	S8 family peptidase	404	41273.7	10	s08	extracellular
G11C_05357	peptidase M4	673	69279.6	10	m04	extracellular
G11C_00445	snapalysin	216	22234.8	9	m07	extracellular
G11C_01177	serine protease	271	27551	9	s01	extracellular
G11C_01512*	S1 family peptidase	360	36229.1	9	s01	extracellular
G11C_01650	signal peptidase I	302	32372.5	9	s26	membrane
G11C_01742*	Lon protease 2	359	37268.1	9	s16	n.d
G11C_03429	peptidoglycan DD-metalloendopeptidase family protein	434	44373.8	9	m23	extracellular
G11C_03737	gamma-glutamyltransferase family protein	600	63489.9	9	n.d	n.d
G11C_04171	transglycosylase SLT domain-containing protein	418	43922.4	9	n.d	n.d
G11C_00504	Cell wall-associated NlpC family hydrolase	367	38209.2	8	n.d	n.d
G11C_00932	M24 family metallopeptidase	377	39871.8	8	m24	cytoplasmic
G11C_01073	M56 family metallopeptidase	311	33971.4	8	m56	membrane
G11C_01233	ATP-dependent Clp protease ATP-binding subunit ClpX	428	46878.6	8	n.d	cytoplasmic
G11C_01314	M4 family metallopeptidase	379	40862.5	8	m04	cytoplasmic
G11C_02512	hypothetical protein EES44_18045	300	32007.1	8	n.d	n.d
G11C_03088	trypsin-like serine protease	335	33125.2	8	s01	n.d
G11C_03649*	ATP-dependent Lon protease	242	25244.8	8	n.d	n.d
G11C_03659	M28 family peptidase	320	32982.5	8	m28	extracellular
G11C_03746*	peptidase	229	23855.7	8	n.d	n.d
G11C_04053	PrsW family intramembrane metalloprotease	462	49375.4	8	m82	membrane
G11C_04595	Cell wall-associated NlpC family hydrolase	381	39137.9	8	n.d	n.d
G11C_05063	rhomboid family intramembrane serine protease	299	31433.5	8	s54	membrane
G11C_05271	M4 family metallopeptidase	525	54640.4	8	m04	extracellular
G11C_00071	Cell wall-associated hydrolases (Invasion-associated proteins)	324	34052.7	7	n.d	n.d
G11C_00502	Glycoside hydrolase	394	42320.6	7	n.d	n.d
G11C_02264	S8 family peptidase	404	40851.8	7	s08	extracellular
G11C_03273	ATP-dependent zinc metalloprotease FtsH	143	15335.7	7	m41	membrane
G11C_03512	ATP-dependent Clp protease proteolytic subunit	211	22697.5	7	s14	cytoplasmic
G11C_03845	M6 family metalloprotease domain-containing protein	425	45300.3	7	m06	n.d
G11C_03951*	peptidase C2	498	54800.4	7	c02	cytoplasmic
G11C_04177*	S8 family serine peptidase	456	47500.6	7	s53	n.d
G11C_04288	D-alanyl-D-alanine carboxypeptidase precursor	245	25847.3	7	s12	n.d
G11C_05004	Aminopeptidase Y	529	54991.1	7	m28	n.d
G11C_05119	alpha/beta hydrolase	472	51271.6	7	s33	n.d
G11C_00128	hypothetical protein	120	13528	6	n.d	n.d
G11C_00235	S8 family serine peptidase	73	7184.8	6	s08	extracellular
G11C_01713	Peptidase	421	44294.8	6	m23	membrane
G11C_02546*	trypsin-like serine protease	296	29365.6	6	s01	extracellular
G11C_02760	CPBP family intramembrane metalloprotease	266	28330.4	6	m79	n.d
G11C_04691	Signal peptidase IB	194	20611.8	6	s26	membrane
G11C_05149	aminopeptidase N	283	31543.6	6	m01	cytoplasmic
G11C_01203	hypothetical protein	405	42884.7	5	n.d	n.d
G11C_01833	M1 family metallopeptidase	451	49255.6	5	m01	cytoplasmic
G11C_03446*	class F sortase	140	13909.3	5	n.d	n.d
G11C_05247	serine hydrolase	337	35765.7	5	s12	cytoplasmic
G11C_05851	Membrane protein implicated in regulation of membrane protease activity	142	14533.8	5	n.d	n.d
G11C_05962	LON peptidase substrate-binding domain-containing protein	251	27038.8	5	n.d	cytoplasmic
G11C_00726	Cell wall-associated NlpC family hydrolase	376	39616.6	4	n.d	n.d
G11C_01165	M23 family metallopeptidase	257	26382.3	4	m23	extracellular
G11C_01398	S9 family peptidase	276	29737.5	4	s09	cytoplasmic
G11C_02426*	M50 family metallopeptidase	247	26291.5	4	m50	membrane
G11C_02518	hypothetical protein	177	19031.8	4	n.d	n.d
G11C_02928	serine protease	468	45582.8	4	s01	n.d
G11C_03882	peptidoglycan DD-metalloendopeptidase family protein	315	31869.9	4	m23	extracellular
G11C_04138	ATP-dependent Clp protease proteolytic subunit	208	22781.6	4	s14	cytoplasmic
G11C_04707	alpha/beta fold hydrolase	231	25418	4	s33	cytoplasmic
G11C_04871	peptidoglycan-binding protein	130	13344.9	4	n.d	n.d
G11C_00010	signal peptidase II	203	21340.5	3	a08	membrane
G11C_00441	D-alanyl-D-alanine carboxypeptidase	416	42913.8	3	s11	membrane
G11C_00498	peptidoglycan DD-metalloendopeptidase family protein	269	28322.3	3	m23	n.d
G11C_01617	proteasome subunit beta	281	30172.3	3	t01	cytoplasmic
G11C_01618	proteasome subunit alpha	271	29447.6	3	t01	cytoplasmic
G11C_01728	SOS response-associated peptidase	290	31859.9	3	n.d	cytoplasmic
G11C_01839	Peptidase M14 carboxypeptidase A	344	36582.9	3	m14	n.d
G11C_02033	Membrane transporter	175	17123	3	n.d	n.d
G11C_02577	class F sortase	227	23804.3	3	c60	cytoplasmic
G11C_02940	ATP-dependent Clp protease adapter ClpS	104	11614.7	3	n.d	n.d
G11C_02989	SPFH domain-containing protein	380	39697.8	3	n.d	n.d
G11C_03494*	papain-like cysteine peptidase	219	23970	3	n.d	cytoplasmic
G11C_03837	P1 family peptidase	384	38404.7	3	p01	cytoplasmic
G11C_03893	peptidase U61 LD-carboxypeptidase A	312	32911	3	s66	cytoplasmic
G11C_05262	L,D-transpeptidase	359	37228.9	3	c82	extracellular
G11C_00770	Peptidase S24-like protein	149	16338.7	2	s26	cytoplasmic
G11C_02153	prolyl aminopeptidase	319	34679.5	2	s33	cytoplasmic
G11C_03211*	serine hydrolase	390	41719	2	s12	cytoplasmic
G11C_03952	hypothetical protein	164	17351.9	2	n.d	n.d
G11C_04055	M23 family metallopeptidase	354	36648.6	2	m23	n.d
G11C_04068	metallopeptidase family protein	113	12714.1	2	n.d	cytoplasmic
G11C_05057	class E sortase	257	28047.4	2	c60	n.d
G11C_05332	zinc metalloprotease HtpX	157	17268	2	m48	membrane
G11C_01231	ATP-dependent Clp protease ClpP	206	21652	1	s14	cytoplasmic
* Putative keratinolytic proteases predicted by Valencia et al. 2020.
MEROPS classification: s, serine peptidase; m, metallo peptidase; c, cysteine peptidase; t, threonine peptidase; p, mixed peptidase ; a, aspartic peptidase.
nd, not determined.

## Sheet: Table S6
Table S6: Proteins detected in each band of the SDS-PAGE gel
Band 1	#Identified Proteins :115, Identified Peptides :699
Nº	Seq-Illumina locus	Length	MolWt (MH)	SequenceCount	SpectrumCount	NSAF	Coverage	ProteinScore (i.e., sum of XCorr)	Description
1	G11C_00976	508	53222.1	7	8	0.01124	0.19	5.482	Protein flp
2	G11C_04776	924	92860.8	17	18	0.01391	0.36	11.721	D-alanyl-D-alanine carboxypeptidase
3	G11C_00446	316	34013	5	7	0.01582	0.15	5.926	Hydrogen peroxide-inducible genes activator
4	G11C_02708	242	24088.1	7	10	0.0295	0.32	7.267	hypothetical protein
5	G11C_02074	366	38820.4	5	5	0.00975	0.2	4.312	Carboxypeptidase G2
6	G11C_04691	194	20611.8	6	6	0.02208	0.38	3.241	Signal peptidase IB
7	G11C_04053	462	49375.4	4	4	0.00618	0.07	2.277	hypothetical protein
8	G11C_02324	389	39235.4	8	8	0.01468	0.34	7.21	putative CtpA-like serine protease
9	G11C_01233	428	46878.6	4	4	0.00667	0.12	2.73	ATP-dependent Clp protease ATP-binding subunit ClpX
10	G11C_03981	417	45302.4	5	5	0.00856	0.15	3.101	Tripeptidyl aminopeptidase
11	G11C_04461	295	32347.2	4	4	0.00968	0.14	3.964	D-alanyl-D-alanine dipeptidase
12	G11C_03088	335	33125.2	4	4	0.00853	0.17	2.84	Periplasmic serine endoprotease DegP
13	G11C_01430	654	70701.4	5	5	0.00546	0.11	3.657	Penicillin-binding protein 2D
14	G11C_05271	525	54640.4	5	5	0.0068	0.14	4.124	Transglutaminase-activating metalloprotease
15	G11C_03797	342	36261	3	3	0.00626	0.12	2.306	D-alanyl-D-alanine carboxypeptidase
16	G11C_01618	271	29447.6	3	3	0.0079	0.19	3.261	Proteasome subunit alpha
17	G11C_05740	266	27455.3	5	5	0.01342	0.36	4.497	Alpha-lytic protease
18	G11C_01742	359	37268.1	3	3	0.00597	0.18	2.617	putative protein YlbL
19	G11C_01728	290	31859.9	3	3	0.00739	0.21	2.628	Putative SOS response-associated peptidase YedK
20	G11C_03747	602	62453.4	7	7	0.0083	0.22	6.094	Glutathione hydrolase proenzyme
21	G11C_05263	390	41405	6	7	0.01282	0.21	5.609	L,D-transpeptidase 2
22	G11C_03845	425	45300.3	2	2	0.00336	0.15	2.674	hypothetical protein
23	G11C_05213	580	57396	5	5	0.00616	0.21	5.259	Periplasmic serine endoprotease DegP
24	G11C_03762	413	43013.6	6	7	0.0121	0.27	6.352	Bacillopeptidase F
25	G11C_00502	394	42320.6	3	3	0.00544	0.18	2.377	putative endopeptidase
26	G11C_01165	257	26382.3	4	4	0.01111	0.43	4.334	Glycyl-glycine endopeptidase ALE-1
27	G11C_03751	531	56195.5	4	4	0.00538	0.14	3.244	Cocaine esterase
28	G11C_03889	597	62112.5	3	3	0.00359	0.11	2.847	Putative serine esterase
29	G11C_01469	509	52868.2	5	5	0.00701	0.13	3.828	Carboxylesterase A
30	G11C_05149	575	62670.6	2	2	0.00248	0.09	2.09	Aminopeptidase N
31	G11C_04952	530	55499.8	3	6	0.00808	0.07	4.463	Trypsin
32	G11C_00071	324	34052.7	3	3	0.00661	0.1	2.363	putative endopeptidase p60
33	G11C_00334	418	44031.6	2	2	0.00342	0.08	2.176	L,D-transpeptidase 2
34	G11C_01760	467	50232.3	3	3	0.00459	0.08	2.313	N-formyl-4-amino-5-aminomethyl-2-methylpyrimidine deformylase
35	G11C_03446	140	13909.3	2	2	0.0102	0.38	2.516	hypothetical protein
36	G11C_03772	685	72604.2	5	5	0.00521	0.12	5.091	ATP-dependent zinc metalloprotease FtsH
37	G11C_02965	779	83457.7	6	6	0.0055	0.14	4.281	Penicillin-binding protein 1A
38	G11C_01641	646	69661.9	6	6	0.00663	0.14	4.877	ATP-dependent zinc metalloprotease FtsH
39	G11C_01931	829	90630.2	6	6	0.00517	0.11	5.465	Aminopeptidase N
40	G11C_04849	341	35234.6	6	6	0.01256	0.24	4.365	Putative zinc metalloprotease Rip2
41	G11C_00267	1427	152856	17	19	0.00951	0.18	16.542	hypothetical protein
42	G11C_03894	659	70678.2	6	6	0.0065	0.18	6.289	Dipeptidyl aminopeptidase BIII
43	G11C_05058	433	46230.2	5	5	0.00825	0.24	6.003	hypothetical protein
44	G11C_04917	255	26154.8	5	5	0.014	0.46	10.257	Zinc D-Ala-D-Ala carboxypeptidase
45	G11C_05517	713	76364.3	5	6	0.00601	0.12	5.204	Dipeptidyl aminopeptidase 4
46	G11C_05152	594	65224.2	5	6	0.00721	0.12	5.754	Aminopeptidase N
47	G11C_00737	803	85458	11	13	0.01156	0.13	9.88	Lon protease
48	G11C_04230	405	43307.6	5	5	0.00882	0.13	3.613	hypothetical protein
49	G11C_02000	813	86850.1	9	9	0.0079	0.12	8.173	Cysteine protease StiP
50	G11C_01314	379	40862.5	2	3	0.00565	0.09	3.581	Protease PrtS
51	G11C_05357	673	69279.6	6	6	0.00637	0.13	4.716	Transglutaminase-activating metalloprotease
52	G11C_03247	311	32205.8	1	3	0.00689	0.04	2.197	Protease HtpX
53	G11C_03649	242	25244.8	2	3	0.00885	0.1	2.238	hypothetical protein
54	G11C_00504	367	38209.2	4	4	0.00778	0.13	3.612	putative endopeptidase
55	G11C_04138	208	22781.6	3	4	0.01373	0.14	3.74	ATP-dependent Clp protease proteolytic subunit 2
56	G11C_03837	384	38404.7	3	3	0.00558	0.1	2.488	putative aminopeptidase
57	G11C_00756	609	65033.5	3	3	0.00352	0.05	2.791	hypothetical protein
58	G11C_05063	299	31433.5	2	3	0.00716	0.1	2.937	Rhomboid protease GluP
59	G11C_01291	1090	117786	8	8	0.00524	0.13	7.725	Tricorn protease
60	G11C_04171	418	43922.4	7	7	0.01196	0.28	6.603	Gamma-D-glutamyl-L-lysine dipeptidyl-peptidase
61	G11C_01765	514	54476.9	4	4	0.00556	0.13	3.134	Carboxylesterase A
62	G11C_02936	801	87902.5	6	6	0.00535	0.09	7.348	Pre-pro-metalloprotease PrtV
63	G11C_00115	513	51273.5	6	6	0.00835	0.14	5.252	putative cytosol aminopeptidase
64	G11C_03273	143	15335.7	5	7	0.03495	0.45	14.444	hypothetical protein
65	G11C_02881	466	49456.4	4	4	0.00613	0.15	3.469	Putative penicillin-binding protein PbpX
66	G11C_05004	529	54991.1	4	4	0.0054	0.11	3.16	Aminopeptidase
67	G11C_01482	503	53804.8	6	6	0.00852	0.2	4.592	Tripeptidyl aminopeptidase
68	G11C_03273	541	58319	7	7	0.00924	0.2	7.499	ATP-dependent zinc metalloprotease FtsH
69	G11C_01242	714	77487.2	5	5	0.005	0.07	3.504	Peptidoglycan D,D-transpeptidase MrdA
70	G11C_02989	380	39697.8	3	3	0.00564	0.07	2.362	hypothetical protein
71	G11C_00235	423	43150.2	6	8	0.0135	0.26	12.214	Subtilisin BL
72	G11C_01512	360	36229.1	3	3	0.00595	0.09	2.591	Streptogrisin-D
73	G11C_00445	216	22234.8	3	4	0.01322	0.46	4.15	Extracellular small neutral protease
74	G11C_00091	406	42531.5	9	9	0.01583	0.33	8.476	Putative L,D-transpeptidase LppS
75	G11C_03790	541	55317.3	5	6	0.00792	0.16	6.281	Penicillin-binding protein A
76	G11C_00498	269	28322.3	3	3	0.00796	0.12	2.757	Glycyl-glycine endopeptidase ALE-1
77	G11C_01397	656	70159.6	4	5	0.00544	0.08	4.564	Dipeptidyl aminopeptidase BIII
78	G11C_01167	451	48967.5	8	8	0.01267	0.33	7.815	putative zinc protease
79	G11C_03512	211	22697.5	3	3	0.01015	0.2	2.436	ATP-dependent Clp protease proteolytic subunit 1
80	G11C_03494	219	23970	3	3	0.00978	0.26	2.763	hypothetical protein
81	G11C_03907	542	56852.8	9	9	0.01186	0.26	6.148	Tripeptidyl aminopeptidase
82	G11C_05057	257	28047.4	2	2	0.00556	0.11	2.189	hypothetical protein
83	G11C_01398	276	29737.5	2	2	0.00517	0.25	2.458	hypothetical protein
84	G11C_01166	463	49050.3	3	3	0.00463	0.17	2.936	putative zinc protease
85	G11C_04371	430	45697.1	3	3	0.00498	0.18	2.901	putative M18 family aminopeptidase 2
86	G11C_02143	318	34048.5	3	3	0.00674	0.25	2.194	hypothetical protein
87	G11C_01833	451	49255.6	2	2	0.00317	0.1	2.61	Aminopeptidase N
88	G11C_04354	479	53308.6	6	6	0.00894	0.11	3.674	Prolyl tri/tetrapeptidyl aminopeptidase
89	G11C_02019	441	45443.3	2	5	0.0081	0.07	2.935	hypothetical protein
90	G11C_02983	357	36768.7	3	3	0.006	0.15	2.814	hypothetical protein
91	G11C_04266	433	46934.5	3	4	0.0066	0.09	4.438	Zinc metalloprotease Rip1
92	G11C_01839	344	36582.9	3	3	0.00623	0.13	2.425	hypothetical protein
93	G11C_01177	271	27551	4	4	0.01054	0.17	3.006	Trypsin
94	G11C_03325	691	75869.3	11	11	0.01137	0.19	10.42	ATP-dependent Clp protease ATP-binding subunit ClpC1
95	G11C_02040	415	42407.2	5	6	0.01032	0.21	6.524	hypothetical protein
96	G11C_03006	436	46959.4	4	4	0.00655	0.12	3.028	hypothetical protein
97	G11C_00261	765	81957	7	8	0.00747	0.18	6.953	Lactococcin-G-processing and transport ATP-binding protein LagD
98	G11C_03801	1030	111498	12	13	0.00901	0.23	11.061	Tricorn protease
99	G11C_00266	1445	155672	15	16	0.00791	0.12	12.324	hypothetical protein
100	G11C_04060	737	80549	9	10	0.00969	0.17	9.088	ATP-dependent Clp protease ATP-binding subunit ClpC
101	G11C_05797	494	52056.1	4	4	0.00578	0.12	3.322	putative lipoprotein aminopeptidase LpqL
102	G11C_03643	676	75312.4	3	3	0.00317	0.11	3.471	Cocaine esterase
103	G11C_03269	509	51071.5	4	4	0.00561	0.12	4.279	D-alanyl-D-alanine carboxypeptidase DacC
104	G11C_03746	229	23855.7	4	4	0.01247	0.21	3.207	hypothetical protein
105	G11C_05727	458	49275.2	3	4	0.00624	0.08	3.035	putative zinc protease
106	G11C_02657	286	31202.4	3	3	0.00749	0.27	2.603	Protease HtpX
107	G11C_01713	421	44294.8	5	6	0.01018	0.23	5.207	hypothetical protein
108	G11C_04013	330	35143.2	2	3	0.00649	0.08	3.49	hypothetical protein
109	G11C_03876	416	42530.6	3	3	0.00515	0.24	2.52	Aspartate aminotransferase
110	G11C_01610	414	43615.5	4	4	0.0069	0.23	4.354	Putative zinc metalloprotease Rip3
111	G11C_02512	300	32007.1	3	3	0.00714	0.2	2.595	hypothetical protein
112	G11C_01441	399	42044	3	3	0.00537	0.17	3.555	Serine protease
113	G11C_03013	528	53486.9	22	29	0.03922	0.5	64.849	Extracellular serine proteinase
114	G11C_02264	404	40851.8	2	2	0.00353	0.05	2.265	Extracellular serine proteinase
115	G11C_03429	434	44373.8	5	6	0.00987	0.22	7.489	Resuscitation-promoting factor Rpf
Band 2	#Identified Proteins :112, Identified Peptides :599
Nº	Seq-Illumina locus	Length	MolWt (MH)	SequenceCount	SpectrumCount	NSAF	Coverage	ProteinScore (i.e., sum of XCorr)	Description
1	G11C_02518	177	19031.8	3	4	0.01384	0.18	3.762	Beta-barrel assembly-enhancing protease
2	G11C_02324	389	39235.4	4	5	0.00787	0.11	4.721	putative CtpA-like serine protease
3	G11C_01617	281	30172.3	3	3	0.00654	0.13	2.358	Proteasome subunit beta
4	G11C_03240	384	40753.6	7	13	0.02074	0.23	10.253	Murein DD-endopeptidase MepM
5	G11C_01430	654	70701.4	6	6	0.00562	0.13	6.303	Penicillin-binding protein 2D
6	G11C_00976	508	53222.1	4	4	0.00482	0.11	2.571	Protein flp
7	G11C_05247	337	35765.7	3	3	0.00545	0.16	4.022	D-alanyl-D-alanine-carboxypeptidase/endopeptidase AmpH
8	G11C_03981	417	45302.4	8	16	0.02351	0.29	15.639	Tripeptidyl aminopeptidase
9	G11C_01742	359	37268.1	3	3	0.00512	0.13	3.252	putative protein YlbL
10	G11C_03762	413	43013.6	6	7	0.01038	0.29	6.761	Bacillopeptidase F
11	G11C_02682	502	56220.1	4	11	0.01342	0.1	10.937	Putative serine esterase
12	G11C_04461	295	32347.2	5	19	0.03946	0.26	25.063	D-alanyl-D-alanine dipeptidase
13	G11C_04776	924	92860.8	7	8	0.0053	0.13	7.687	D-alanyl-D-alanine carboxypeptidase
14	G11C_00502	394	42320.6	4	4	0.00622	0.12	2.664	putative endopeptidase
15	G11C_02940	104	11614.7	3	3	0.01767	0.34	2.416	ATP-dependent Clp protease adapter protein ClpS
16	G11C_01469	509	52868.2	5	5	0.00602	0.14	4.542	Carboxylesterase A
17	G11C_02585	292	30723.5	3	17	0.03567	0.13	19.444	Minor extracellular protease Epr
18	G11C_03889	597	62112.5	4	4	0.0041	0.08	3.471	Putative serine esterase
19	G11C_00805	387	39479.3	6	6	0.0095	0.18	6.077	Fervidolysin
20	G11C_03747	602	62453.4	5	5	0.00509	0.12	4.368	Glutathione hydrolase proenzyme
21	G11C_00334	418	44031.6	6	6	0.00879	0.17	4.653	L,D-transpeptidase 2
22	G11C_03751	531	56195.5	5	5	0.00577	0.13	3.675	Cocaine esterase
23	G11C_03797	342	36261	6	6	0.01075	0.26	6.119	D-alanyl-D-alanine carboxypeptidase
24	G11C_05149	283	31543.6	3	3	0.00649	0.15	2.758	Aminopeptidase N
25	G11C_05962	251	27038.8	2	2	0.00488	0.13	2.255	Lon protease
26	G11C_01233	428	46878.6	2	2	0.00286	0.05	2.055	ATP-dependent Clp protease ATP-binding subunit ClpX
27	G11C_03013	528	53486.9	9	13	0.01508	0.19	28.591	Extracellular serine proteinase
28	G11C_02760	266	28330.4	1	3	0.00691	0.05	4.446	hypothetical protein
29	G11C_00010	203	21340.5	2	3	0.00905	0.1	2.055	Lipoprotein signal peptidase
30	G11C_02074	366	38820.4	2	3	0.00502	0.07	3.114	Carboxypeptidase G2
31	G11C_05333	384	38911.3	3	3	0.00479	0.1	2.815	Alpha-lytic protease
32	G11C_04952	530	55499.8	5	5	0.00578	0.11	4.641	Trypsin
33	G11C_00658	227	23675.1	6	9	0.02429	0.26	7.404	hypothetical protein
34	G11C_05149	575	62670.6	3	3	0.0032	0.07	2.795	Aminopeptidase N
35	G11C_01760	467	50232.3	3	3	0.00394	0.06	2.049	N-formyl-4-amino-5-aminomethyl-2-methylpyrimidine deformylase
36	G11C_05517	713	76364.3	4	6	0.00516	0.08	6.385	Dipeptidyl aminopeptidase 4
37	G11C_00267	1427	152856	7	8	0.00343	0.08	7.617	hypothetical protein
38	G11C_01314	379	40862.5	3	5	0.00808	0.12	3.277	Protease PrtS
39	G11C_04877	517	53397.3	5	8	0.00948	0.18	7.759	Tripeptidyl aminopeptidase
40	G11C_00737	803	85458	9	12	0.00915	0.12	8.726	Lon protease
41	G11C_05332	148	15900.7	1	9	0.03725	0.06	12.747	Protease HtpX
42	G11C_01641	646	69661.9	5	6	0.00569	0.12	6.104	ATP-dependent zinc metalloprotease FtsH
43	G11C_03772	685	72604.2	5	5	0.00447	0.13	5.554	ATP-dependent zinc metalloprotease FtsH
44	G11C_00128	120	13528	6	6	0.03063	0.42	4.804	Beta-barrel assembly-enhancing protease
45	G11C_02965	779	83457.7	7	7	0.0055	0.11	6.01	Penicillin-binding protein 1A
46	G11C_02154	340	34553	6	11	0.01982	0.28	14.878	Beta-peptidyl aminopeptidase BapA
47	G11C_00441	416	42913.8	3	3	0.00442	0.08	3	D-alanyl-D-alanine carboxypeptidase DacD
48	G11C_04230	405	43307.6	5	5	0.00756	0.15	3.459	hypothetical protein
49	G11C_05332	157	17268	2	2	0.0078	0.22	2.34	Protease HtpX
50	G11C_03649	242	25244.8	4	5	0.01266	0.25	5.355	hypothetical protein
51	G11C_00456	277	28052.6	6	7	0.01548	0.29	6.464	hypothetical protein
52	G11C_05152	594	65224.2	5	5	0.00516	0.11	4.73	Aminopeptidase N
53	G11C_03247	311	32205.8	2	3	0.00591	0.11	2.997	Protease HtpX
54	G11C_02524	307	35351.1	3	5	0.00998	0.14	6.041	hypothetical protein
55	G11C_00756	609	65033.5	1	2	0.00201	0.03	2.569	hypothetical protein
56	G11C_05058	433	46230.2	4	5	0.00707	0.14	4.969	hypothetical protein
57	G11C_04362	313	32332.9	3	7	0.0137	0.16	9.866	D-alanyl-D-alanine carboxypeptidase
58	G11C_04068	113	12714.1	2	2	0.01084	0.18	2.18	hypothetical protein
59	G11C_03894	659	70678.2	4	4	0.00372	0.07	3.511	Dipeptidyl aminopeptidase BIII
60	G11C_01203	405	42884.7	5	5	0.00756	0.2	4.238	hypothetical protein
61	G11C_04670	446	47476	4	4	0.00549	0.09	3.399	D-alanyl-D-alanine carboxypeptidase
62	G11C_03790	541	55317.3	7	15	0.01699	0.19	17.194	Penicillin-binding protein A
63	G11C_01242	714	77487.2	5	5	0.00429	0.07	3.534	Peptidoglycan D,D-transpeptidase MrdA
64	G11C_02936	801	87902.5	8	8	0.00612	0.09	5.83	Pre-pro-metalloprotease PrtV
65	G11C_05949	509	54140.2	5	5	0.00602	0.09	4.901	Cocaine esterase
66	G11C_03907	542	56852.8	5	6	0.00678	0.09	5.167	Tripeptidyl aminopeptidase
67	G11C_01291	1090	117786	11	19	0.01068	0.13	17.04	Tricorn protease
68	G11C_00115	513	51273.5	9	10	0.01194	0.22	9.53	putative cytosol aminopeptidase
69	G11C_04707	231	25418	3	4	0.01061	0.28	4.3	Proline iminopeptidase
70	G11C_01512	360	36229.1	3	3	0.00511	0.16	3.807	Streptogrisin-D
71	G11C_04371	430	45697.1	6	9	0.01282	0.16	7.544	putative M18 family aminopeptidase 2
72	G11C_01167	451	48967.5	6	6	0.00815	0.17	5.078	putative zinc protease
73	G11C_02881	466	49456.4	5	5	0.00657	0.15	4.48	Putative penicillin-binding protein PbpX
74	G11C_05151	943	98963.3	2	2	0.0013	0.05	2.42	Subtilisin DY
75	G11C_03273	541	58319	5	5	0.00566	0.11	4.364	ATP-dependent zinc metalloprotease FtsH
76	G11C_01166	463	49050.3	3	3	0.00397	0.06	2.253	putative zinc protease
77	G11C_01482	503	53804.8	5	5	0.00609	0.14	4.698	Tripeptidyl aminopeptidase
78	G11C_03512	211	22697.5	4	4	0.01161	0.29	3.633	ATP-dependent Clp protease proteolytic subunit 1
79	G11C_00932	377	39871.8	4	4	0.0065	0.17	4.084	putative peptidase
80	G11C_03659	320	32982.5	4	4	0.00766	0.17	3.242	Leupeptin-inactivating enzyme 1
81	G11C_01397	656	70159.6	5	7	0.00654	0.08	6.14	Dipeptidyl aminopeptidase BIII
82	G11C_04171	418	43922.4	2	2	0.00293	0.09	2.044	Gamma-D-glutamyl-L-lysine dipeptidyl-peptidase
83	G11C_02143	318	34048.5	1	2	0.00385	0.07	2.042	hypothetical protein
84	G11C_00445	216	22234.8	4	5	0.01418	0.17	3.965	Extracellular small neutral protease
85	G11C_00235	423	43150.2	5	5	0.00724	0.18	3.698	Subtilisin BL
86	G11C_02983	357	36768.7	4	4	0.00686	0.16	2.63	hypothetical protein
87	G11C_03325	691	75869.3	4	4	0.00355	0.09	3.97	ATP-dependent Clp protease ATP-binding subunit ClpC1
88	G11C_05273	404	41273.7	5	7	0.01061	0.17	5.974	Extracellular serine proteinase
89	G11C_01649	231	24664.3	5	6	0.01591	0.3	4.936	Signal peptidase I
90	G11C_04354	479	53308.6	4	5	0.00639	0.15	4.35	Prolyl tri/tetrapeptidyl aminopeptidase
91	G11C_01585	444	48164.2	4	9	0.01242	0.14	7.165	Succinyl-diaminopimelate desuccinylase
92	G11C_03643	676	75312.4	5	7	0.00634	0.08	7.528	Cocaine esterase
93	G11C_02657	286	31202.4	6	6	0.01285	0.28	4.838	Protease HtpX
94	G11C_03811	391	42100.3	4	4	0.00627	0.1	4.065	Tripeptidyl aminopeptidase
95	G11C_00266	1445	155672	9	9	0.00382	0.1	8.526	hypothetical protein
96	G11C_03801	1030	111498	8	10	0.00595	0.14	9.571	Tricorn protease
97	G11C_01610	414	43615.5	4	4	0.00592	0.1	4.324	Putative zinc metalloprotease Rip3
98	G11C_04288	245	25847.3	4	4	0.01	0.21	3.156	D-alanyl-D-alanine carboxypeptidase
99	G11C_03269	509	51071.5	7	7	0.00842	0.21	6.667	D-alanyl-D-alanine carboxypeptidase DacC
100	G11C_02019	441	45443.3	7	8	0.01111	0.17	7.552	hypothetical protein
101	G11C_05727	458	49275.2	8	8	0.0107	0.21	6.417	putative zinc protease
102	G11C_04060	737	80549	6	6	0.00499	0.11	5.188	ATP-dependent Clp protease ATP-binding subunit ClpC
103	G11C_02040	415	42407.2	3	3	0.00443	0.08	2.221	hypothetical protein
104	G11C_02413	283	29817.1	3	3	0.00649	0.13	2.864	Proline iminopeptidase
105	G11C_05797	494	52056.1	1	3	0.00372	0.04	3.988	putative lipoprotein aminopeptidase LpqL
106	G11C_04266	433	46934.5	5	5	0.00707	0.12	3.385	Zinc metalloprotease Rip1
107	G11C_01441	399	42044	3	3	0.00461	0.14	3.15	Serine protease
108	G11C_04013	330	35143.2	3	3	0.00557	0.15	2.776	hypothetical protein
109	G11C_02153	319	34679.5	1	2	0.00384	0.06	2.069	Proline iminopeptidase
110	G11C_01177	271	27551	2	2	0.00452	0.1	2.122	Trypsin
111	G11C_03429	434	44373.8	3	3	0.00423	0.09	2.841	Resuscitation-promoting factor Rpf
112	G11C_03882	315	31869.9	4	4	0.00778	0.12	3.585	Glycyl-glycine endopeptidase ALE-1
Band 3	#Identified Proteins :84, Identified Peptides :517
Nº	Seq-Illumina locus	Length	MolWt (MH)	SequenceCount	SpectrumCount	NSAF	Coverage	ProteinScore (i.e., sum of XCorr)	Description
1	G11C_03889	597	62112.5	5	5	0.00874	0.12	3.07	Putative serine esterase
2	G11C_03240	384	40753.6	4	4	0.01087	0.27	3.219	Murein DD-endopeptidase MepM
3	G11C_00805	387	39479.3	5	5	0.01349	0.18	4.003	Fervidolysin
4	G11C_01650	302	32372.5	7	7	0.0242	0.37	4.682	Signal peptidase I
5	G11C_00446	316	34013	5	5	0.01652	0.19	4.133	Hydrogen peroxide-inducible genes activator
6	G11C_00071	324	34052.7	4	4	0.01289	0.21	3.467	putative endopeptidase p60
7	G11C_02577	227	23804.3	3	3	0.0138	0.14	2.675	hypothetical protein
8	G11C_03845	425	45300.3	3	3	0.00737	0.12	2.106	hypothetical protein
9	G11C_05149	575	62670.6	4	4	0.00726	0.07	3.626	Aminopeptidase N
10	G11C_01073	311	33971.4	3	3	0.01007	0.11	2.028	hypothetical protein
11	G11C_03762	413	43013.6	4	5	0.01264	0.2	4.968	Bacillopeptidase F
12	G11C_04053	462	49375.4	4	4	0.00904	0.18	2.894	hypothetical protein
13	G11C_02033	175	17123	3	3	0.0179	0.38	2.55	hypothetical protein
14	G11C_00976	508	53222.1	8	8	0.01644	0.23	5.467	Protein flp
15	G11C_04776	924	92860.8	7	7	0.00791	0.13	4.1	D-alanyl-D-alanine carboxypeptidase
16	G11C_04461	295	32347.2	4	7	0.02477	0.21	9.018	D-alanyl-D-alanine dipeptidase
17	G11C_02760	266	28330.4	2	3	0.01177	0.18	3.395	hypothetical protein
18	G11C_00770	149	16338.7	2	2	0.01401	0.24	2.119	hypothetical protein
19	G11C_03747	602	62453.4	3	3	0.0052	0.09	2.19	Glutathione hydrolase proenzyme
20	G11C_02682	502	56220.1	3	3	0.00624	0.09	3.926	Putative serine esterase
21	G11C_02074	366	38820.4	3	3	0.00856	0.1	2.666	Carboxypeptidase G2
22	G11C_05119	472	51271.6	3	3	0.00663	0.06	2.752	Tripeptidyl aminopeptidase
23	G11C_03797	342	36261	3	3	0.00916	0.1	2.087	D-alanyl-D-alanine carboxypeptidase
24	G11C_05263	390	41405	2	2	0.00535	0.1	2.13	L,D-transpeptidase 2
25	G11C_05149	283	31543.6	2	2	0.00738	0.12	2.271	Aminopeptidase N
26	G11C_03751	531	56195.5	4	4	0.00786	0.08	2.867	Cocaine esterase
27	G11C_04055	354	36648.6	2	2	0.0059	0.07	2.461	Glycyl-glycine endopeptidase LytM
28	G11C_05333	384	38911.3	9	10	0.02718	0.21	19.229	Alpha-lytic protease
29	G11C_00658	227	23675.1	4	4	0.01839	0.2	2.028	hypothetical protein
30	G11C_02585	292	30723.5	3	3	0.01073	0.11	2.217	Minor extracellular protease Epr
31	G11C_01469	509	52868.2	5	5	0.01025	0.14	5.447	Carboxylesterase A
32	G11C_04917	255	26154.8	4	4	0.01637	0.24	4.577	Zinc D-Ala-D-Ala carboxypeptidase
33	G11C_00267	1427	152856	7	7	0.00512	0.07	5.946	hypothetical protein
34	G11C_01641	646	69661.9	3	3	0.00485	0.06	2.424	ATP-dependent zinc metalloprotease FtsH
35	G11C_00737	803	85458	7	11	0.0143	0.09	6.768	Lon protease
36	G11C_00756	609	65033.5	4	4	0.00686	0.12	3.054	hypothetical protein
37	G11C_03247	311	32205.8	3	3	0.01007	0.11	2.452	Protease HtpX
38	G11C_02000	813	86850.1	5	5	0.00642	0.08	3.56	Cysteine protease StiP
39	G11C_04230	405	43307.6	6	7	0.01804	0.21	6.681	hypothetical protein
40	G11C_00564	357	37226.4	5	5	0.01462	0.18	3.892	Protease LasA
41	G11C_03772	685	72604.2	6	8	0.01219	0.1	7.326	ATP-dependent zinc metalloprotease FtsH
42	G11C_01931	829	90630.2	6	6	0.00756	0.12	5.207	Aminopeptidase N
43	G11C_02524	307	35351.1	2	9	0.0306	0.11	7.692	hypothetical protein
44	G11C_04362	313	32332.9	3	4	0.01334	0.16	4.336	D-alanyl-D-alanine carboxypeptidase
45	G11C_04871	130	13344.9	3	4	0.03212	0.2	3.006	Zinc D-Ala-D-Ala carboxypeptidase
46	G11C_04849	341	35234.6	4	4	0.01225	0.27	2.206	Putative zinc metalloprotease Rip2
47	G11C_02965	779	83457.7	5	5	0.0067	0.1	3.626	Penicillin-binding protein 1A
48	G11C_02154	340	34553	4	4	0.01228	0.14	2.527	Beta-peptidyl aminopeptidase BapA
49	G11C_03952	164	17351.9	2	2	0.01273	0.21	2.045	hypothetical protein
50	G11C_02546	296	29365.6	3	4	0.01411	0.15	9.301	Streptogrisin-A
51	G11C_05517	713	76364.3	3	4	0.00586	0.05	4.169	Dipeptidyl aminopeptidase 4
52	G11C_05151	943	98963.3	6	7	0.00775	0.11	6.624	Subtilisin DY
53	G11C_01242	714	77487.2	5	5	0.00731	0.12	3.49	Peptidoglycan D,D-transpeptidase MrdA
54	G11C_01166	463	49050.3	9	9	0.02029	0.21	6.084	putative zinc protease
55	G11C_02936	801	87902.5	16	16	0.02085	0.2	20.852	Pre-pro-metalloprotease PrtV
56	G11C_03659	320	32982.5	4	4	0.01305	0.22	2.907	Leupeptin-inactivating enzyme 1
57	G11C_00235	423	43150.2	6	6	0.01481	0.16	7.77	Subtilisin BL
58	G11C_01765	514	54476.9	5	5	0.01015	0.12	3.625	Carboxylesterase A
59	G11C_03790	541	55317.3	2	14	0.02701	0.11	15.927	Penicillin-binding protein A
60	G11C_00115	513	51273.5	8	9	0.01831	0.26	7.127	putative cytosol aminopeptidase
61	G11C_03273	541	58319	2	8	0.01544	0.04	6.949	ATP-dependent zinc metalloprotease FtsH
62	G11C_03907	542	56852.8	4	4	0.0077	0.16	3.945	Tripeptidyl aminopeptidase
63	G11C_02657	286	31202.4	3	3	0.01095	0.12	2.407	Protease HtpX
64	G11C_02413	283	29817.1	4	5	0.01844	0.15	4.941	Proline iminopeptidase
65	G11C_03269	509	51071.5	5	5	0.01025	0.14	4.386	D-alanyl-D-alanine carboxypeptidase DacC
66	G11C_04060	737	80549	6	6	0.0085	0.12	5.307	ATP-dependent Clp protease ATP-binding subunit ClpC
67	G11C_02512	300	32007.1	5	5	0.0174	0.23	5.01	hypothetical protein
68	G11C_03801	1030	111498	11	11	0.01115	0.17	8.603	Tricorn protease
69	G11C_00261	765	81957	5	5	0.00682	0.09	3.928	Lactococcin-G-processing and transport ATP-binding protein LagD
70	G11C_03643	676	75312.4	3	4	0.00618	0.09	4.194	Cocaine esterase
71	G11C_03951	498	54800.4	3	3	0.00629	0.12	2.58	hypothetical protein
72	G11C_01441	399	42044	3	3	0.00785	0.07	2.214	Serine protease
73	G11C_01610	414	43615.5	4	5	0.01261	0.16	4.134	Putative zinc metalloprotease Rip3
74	G11C_05797	494	52056.1	5	5	0.01057	0.15	3.511	putative lipoprotein aminopeptidase LpqL
75	G11C_03325	691	75869.3	5	5	0.00755	0.08	2.836	ATP-dependent Clp protease ATP-binding subunit ClpC1
76	G11C_04595	381	39137.9	3	3	0.00822	0.16	2.871	Murein DD-endopeptidase MepH
77	G11C_03876	416	42530.6	4	4	0.01004	0.2	3.814	Aspartate aminotransferase
78	G11C_04177	456	47500.6	4	4	0.00916	0.12	3.431	Pseudomonalisin
79	G11C_01585	444	48164.2	4	4	0.0094	0.1	3.059	Succinyl-diaminopimelate desuccinylase
80	G11C_00266	1445	155672	5	5	0.00361	0.05	4.954	hypothetical protein
81	G11C_01649	231	24664.3	2	2	0.00904	0.13	2.038	Signal peptidase I
82	G11C_03811	391	42100.3	2	3	0.00801	0.05	3.037	Tripeptidyl aminopeptidase
83	G11C_02264	404	40851.8	1	1	0.00258	0.03	2.485	Extracellular serine proteinase
84	G11C_03013	528	53486.9	8	9	0.01779	0.23	18.295	Extracellular serine proteinase; Additional IDs concatenated into MaxParsimony group: KGGENMMI_00956; Additional IDs concatenated into MaxParsimony group: KGGENMMI_00956
Band 4	#Identified Proteins :70, Identified Peptides :480
Nº	Seq-Illumina locus	Length	MolWt (MH)	SequenceCount	SpectrumCount	NSAF	Coverage	ProteinScore (i.e., sum of XCorr)	Description
1	G11C_05740	266	27455.3	3	3	0.01592	0.24	2.086	Alpha-lytic protease
2	G11C_01073	311	33971.4	5	5	0.0227	0.31	4.163	hypothetical protein
3	G11C_00334	418	44031.6	4	4	0.01351	0.21	2.388	L,D-transpeptidase 2
4	G11C_00446	316	34013	2	4	0.01787	0.06	2.339	Hydrogen peroxide-inducible genes activator
5	G11C_03240	384	40753.6	5	5	0.01838	0.12	4.424	Murein DD-endopeptidase MepM
6	G11C_04776	924	92860.8	7	7	0.0107	0.15	4.277	D-alanyl-D-alanine carboxypeptidase
7	G11C_05271	525	54640.4	3	3	0.00807	0.14	2.092	Transglutaminase-activating metalloprotease
8	G11C_01650	302	32372.5	2	2	0.00935	0.13	2.054	Signal peptidase I
9	G11C_03762	413	43013.6	3	3	0.01026	0.18	3.106	Bacillopeptidase F
10	G11C_02928	468	45582.8	4	4	0.01207	0.21	3.09	Periplasmic pH-dependent serine endoprotease DegQ
11	G11C_01233	428	46878.6	2	2	0.0066	0.1	2.347	ATP-dependent Clp protease ATP-binding subunit ClpX
12	G11C_05962	251	27038.8	2	3	0.01687	0.12	2.897	Lon protease
13	G11C_03889	597	62112.5	3	3	0.00709	0.1	2.586	Putative serine esterase
14	G11C_02708	242	24088.1	3	3	0.0175	0.18	2.189	hypothetical protein
15	G11C_05333	384	38911.3	6	7	0.02574	0.2	14.548	Alpha-lytic protease
16	G11C_01469	509	52868.2	3	3	0.00832	0.1	3.095	Carboxylesterase A
17	G11C_03747	602	62453.4	3	3	0.00704	0.06	2.647	Glutathione hydrolase proenzyme
18	G11C_05247	337	35765.7	2	2	0.00838	0.12	2.016	D-alanyl-D-alanine-carboxypeptidase/endopeptidase AmpH
19	G11C_05119	472	51271.6	3	4	0.01196	0.06	2.327	Tripeptidyl aminopeptidase
20	G11C_01430	654	70701.4	3	3	0.00648	0.05	2.814	Penicillin-binding protein 2D
21	G11C_00504	367	38209.2	4	4	0.01539	0.21	3.088	putative endopeptidase
22	G11C_04362	313	32332.9	2	2	0.00902	0.12	2.998	D-alanyl-D-alanine carboxypeptidase
23	G11C_02000	813	86850.1	4	4	0.00695	0.08	3.233	Cysteine protease StiP
24	G11C_04917	255	26154.8	4	4	0.02215	0.36	4.307	Zinc D-Ala-D-Ala carboxypeptidase
25	G11C_05517	713	76364.3	4	4	0.00792	0.14	3.077	Dipeptidyl aminopeptidase 4
26	G11C_00737	803	85458	12	14	0.02461	0.17	12.077	Lon protease
27	G11C_04849	341	35234.6	3	3	0.01242	0.15	2.317	Putative zinc metalloprotease Rip2
28	G11C_01931	829	90630.2	5	5	0.00852	0.13	5.65	Aminopeptidase N
29	G11C_02965	779	83457.7	3	3	0.00544	0.05	2.432	Penicillin-binding protein 1A
30	G11C_00267	1427	152856	9	10	0.00989	0.11	7.096	hypothetical protein
31	G11C_00456	277	28052.6	3	3	0.01529	0.18	2.533	hypothetical protein
32	G11C_05152	594	65224.2	4	4	0.00951	0.12	2.685	Aminopeptidase N
33	G11C_03772	685	72604.2	4	4	0.00824	0.07	2.561	ATP-dependent zinc metalloprotease FtsH
34	G11C_05058	433	46230.2	4	4	0.01304	0.12	2.689	hypothetical protein
35	G11C_00564	357	37226.4	4	4	0.01582	0.12	3.476	Protease LasA
36	G11C_02524	307	35351.1	1	2	0.0092	0.03	2.007	hypothetical protein
37	G11C_01641	646	69661.9	5	5	0.01093	0.08	2.918	ATP-dependent zinc metalloprotease FtsH
38	G11C_03737	600	63489.9	1	2	0.00471	0.04	2.476	Glutathione hydrolase-like YwrD proenzyme
39	G11C_02546	296	29365.6	2	2	0.00954	0.17	3.224	Streptogrisin-A
40	G11C_00756	609	65033.5	3	3	0.00695	0.09	2.322	hypothetical protein
41	G11C_02154	340	34553	2	2	0.0083	0.11	2.267	Beta-peptidyl aminopeptidase BapA
42	G11C_02936	801	87902.5	40	56	0.0987	0.49	113.862	Pre-pro-metalloprotease PrtV
43	G11C_00091	406	42531.5	3	3	0.01043	0.09	2.406	Putative L,D-transpeptidase LppS
44	G11C_04670	446	47476	5	5	0.01583	0.14	3.038	D-alanyl-D-alanine carboxypeptidase
45	G11C_01166	463	49050.3	4	4	0.0122	0.12	3.012	putative zinc protease
46	G11C_01765	514	54476.9	4	4	0.01099	0.14	3.753	Carboxylesterase A
47	G11C_03273	541	58319	6	6	0.01566	0.14	3.668	ATP-dependent zinc metalloprotease FtsH
48	G11C_00115	513	51273.5	3	3	0.00826	0.08	2.21	putative cytosol aminopeptidase
49	G11C_05151	943	98963.3	4	4	0.00599	0.05	2.675	Subtilisin DY
50	G11C_01512	360	36229.1	3	3	0.01176	0.09	2.237	Streptogrisin-D
51	G11C_03790	541	55317.3	1	3	0.00783	0.04	2.86	Penicillin-binding protein A
52	G11C_01291	1090	117786	6	6	0.00777	0.07	4.798	Tricorn protease
53	G11C_02143	318	34048.5	4	4	0.01776	0.31	2.829	hypothetical protein
54	G11C_03907	542	56852.8	5	5	0.01302	0.22	3.568	Tripeptidyl aminopeptidase
55	G11C_00235	423	43150.2	6	6	0.02003	0.15	8.373	Subtilisin BL
56	G11C_01242	714	77487.2	3	3	0.00593	0.05	2.186	Peptidoglycan D,D-transpeptidase MrdA
57	G11C_05949	509	54140.2	4	5	0.01387	0.13	5.846	Cocaine esterase
58	G11C_01585	444	48164.2	6	6	0.01908	0.15	4.728	Succinyl-diaminopimelate desuccinylase
59	G11C_02983	357	36768.7	1	2	0.00791	0.04	2.372	hypothetical protein
60	G11C_03269	509	51071.5	3	3	0.00832	0.08	2.962	D-alanyl-D-alanine carboxypeptidase DacC
61	G11C_02413	283	29817.1	3	3	0.01497	0.11	2.628	Proline iminopeptidase
62	G11C_00266	1445	155672	15	15	0.01466	0.11	9.75	hypothetical protein
63	G11C_03211	390	41719	2	2	0.00724	0.13	2.163	Beta-lactamase
64	G11C_03801	1030	111498	4	4	0.00548	0.08	5.148	Tricorn protease
65	G11C_02019	441	45443.3	6	7	0.02241	0.21	4.58	hypothetical protein
66	G11C_05797	494	52056.1	4	4	0.01143	0.18	3.715	putative lipoprotein aminopeptidase LpqL
67	G11C_01441	399	42044	4	4	0.01415	0.16	4.024	Serine protease
68	G11C_00235	73	7184.8	1	2	0.03868	0.21	3.199	hypothetical protein
69	G11C_01231	206	21652	1	1	0.00685	0.13	2.038	ATP-dependent Clp protease proteolytic subunit 1
70	G11C_03013	528	53486.9	21	24	0.06417	0.47	51.887	Extracellular serine proteinase
Band 5	#Identified Proteins :65, Identified Peptides :472
Nº	Seq-Illumina locus	Length	MolWt (MH)	SequenceCount	SpectrumCount	NSAF	Coverage	ProteinScore (i.e., sum of XCorr)	Description
1	G11C_05851	142	14533.8	5	5	0.04726	0.28	2.483	hypothetical protein
2	G11C_00976	508	53222.1	7	8	0.02114	0.13	5.277	Protein flp
3	G11C_04776	924	92860.8	14	14	0.02033	0.21	6.874	D-alanyl-D-alanine carboxypeptidase
4	G11C_02708	242	24088.1	3	3	0.01664	0.3	2.047	hypothetical protein
5	G11C_03747	602	62453.4	7	8	0.01784	0.23	6.185	Glutathione hydrolase proenzyme
6	G11C_04952	530	55499.8	3	3	0.0076	0.09	2.435	Trypsin
7	G11C_00805	387	39479.3	3	3	0.0104	0.14	2.364	Fervidolysin
8	G11C_01760	467	50232.3	4	4	0.0115	0.17	2.714	N-formyl-4-amino-5-aminomethyl-2-methylpyrimidine deformylase
9	G11C_01742	359	37268.1	3	3	0.01122	0.2	2.475	putative protein YlbL
10	G11C_05149	575	62670.6	3	4	0.00934	0.06	8.452	Aminopeptidase N
11	G11C_03751	531	56195.5	3	3	0.00758	0.08	2.451	Cocaine esterase
12	G11C_05149	283	31543.6	1	1	0.00474	0.04	2.465	Aminopeptidase N
13	G11C_03013	528	53486.9	4	4	0.01017	0.11	5.15	Extracellular serine proteinase
14	G11C_05333	384	38911.3	4	4	0.01398	0.16	6.028	Alpha-lytic protease
15	G11C_03762	413	43013.6	3	3	0.00975	0.11	2.436	Bacillopeptidase F
16	G11C_02154	340	34553	4	4	0.01579	0.23	2.643	Beta-peptidyl aminopeptidase BapA
17	G11C_00267	1427	152856	6	6	0.00564	0.06	3.52	hypothetical protein
18	G11C_05517	713	76364.3	6	6	0.01129	0.12	3.36	Dipeptidyl aminopeptidase 4
19	G11C_03446	140	13909.3	3	3	0.02876	0.27	2.183	hypothetical protein
20	G11C_03737	600	63489.9	4	4	0.00895	0.19	2.715	Glutathione hydrolase-like YwrD proenzyme
21	G11C_01641	646	69661.9	5	5	0.01039	0.11	2.864	ATP-dependent zinc metalloprotease FtsH
22	G11C_05332	148	15900.7	3	3	0.0272	0.23	2.091	Protease HtpX
23	G11C_00737	803	85458	4	4	0.00669	0.05	2.979	Lon protease
24	G11C_04230	405	43307.6	4	4	0.01326	0.13	2.893	hypothetical protein
25	G11C_03247	311	32205.8	4	5	0.02158	0.12	3.016	Protease HtpX
26	G11C_02524	307	35351.1	2	4	0.01749	0.06	2.281	hypothetical protein
27	G11C_05357	673	69279.6	4	4	0.00798	0.13	3.008	Transglutaminase-activating metalloprotease
28	G11C_04877	517	53397.3	6	6	0.01558	0.2	4.466	Tripeptidyl aminopeptidase
29	G11C_05152	594	65224.2	3	3	0.00678	0.09	2.959	Aminopeptidase N
30	G11C_03894	659	70678.2	4	4	0.00815	0.08	2.293	Dipeptidyl aminopeptidase BIII
31	G11C_00115	513	51273.5	3	3	0.00785	0.1	2.749	putative cytosol aminopeptidase
32	G11C_02936	801	87902.5	5	5	0.00838	0.09	3.342	Pre-pro-metalloprotease PrtV
33	G11C_04670	446	47476	5	5	0.01505	0.12	3.324	D-alanyl-D-alanine carboxypeptidase
34	G11C_00726	376	39616.6	4	4	0.01428	0.22	2.944	putative endopeptidase
35	G11C_02881	466	49456.4	3	3	0.00864	0.15	3.316	Putative penicillin-binding protein PbpX
36	G11C_05151	943	98963.3	4	5	0.00712	0.05	2.837	Subtilisin DY
37	G11C_01291	1090	117786	10	10	0.01231	0.1	7.674	Tricorn protease
38	G11C_01242	714	77487.2	5	5	0.0094	0.11	3.008	Peptidoglycan D,D-transpeptidase MrdA
39	G11C_01833	451	49255.6	3	3	0.00893	0.08	2.532	Aminopeptidase N
40	G11C_05004	529	54991.1	3	3	0.00761	0.09	2.782	Aminopeptidase
41	G11C_00091	406	42531.5	3	3	0.00992	0.14	2.648	Putative L,D-transpeptidase LppS
42	G11C_00235	423	43150.2	4	4	0.01269	0.11	3.877	Subtilisin BL
43	G11C_01397	656	70159.6	4	4	0.00818	0.1	2.831	Dipeptidyl aminopeptidase BIII
44	G11C_05949	509	54140.2	3	3	0.00791	0.14	2.517	Cocaine esterase
45	G11C_01167	451	48967.5	2	2	0.00595	0.07	2.123	putative zinc protease
46	G11C_03273	541	58319	4	4	0.00992	0.1	3.977	ATP-dependent zinc metalloprotease FtsH
47	G11C_01585	444	48164.2	24	32	0.09673	0.43	58.439	Succinyl-diaminopimelate desuccinylase
48	G11C_00266	1445	155672	16	16	0.01486	0.12	10.799	hypothetical protein
49	G11C_00235	73	7184.8	3	4	0.07354	0.25	6.043	hypothetical protein
50	G11C_02040	415	42407.2	4	4	0.01294	0.13	2.589	hypothetical protein
51	G11C_03951	498	54800.4	4	4	0.01078	0.14	4.262	hypothetical protein
52	G11C_03269	509	51071.5	5	5	0.01318	0.13	3.622	D-alanyl-D-alanine carboxypeptidase DacC
53	G11C_02413	283	29817.1	3	3	0.01423	0.09	2.468	Proline iminopeptidase
54	G11C_05273	404	41273.7	3	3	0.00997	0.14	2.944	Extracellular serine proteinase
55	G11C_03643	676	75312.4	11	11	0.02184	0.26	7.675	Cocaine esterase
56	G11C_05797	494	52056.1	6	6	0.0163	0.19	4.3	putative lipoprotein aminopeptidase LpqL
57	G11C_01649	231	24664.3	3	3	0.01743	0.18	2.381	Signal peptidase I
58	G11C_01610	414	43615.5	4	6	0.01945	0.23	6.222	Putative zinc metalloprotease Rip3
59	G11C_03801	1030	111498	2	2	0.00261	0.02	2.152	Tricorn protease
60	G11C_04060	737	80549	5	5	0.00911	0.06	4.167	ATP-dependent Clp protease ATP-binding subunit ClpC
61	G11C_02019	441	45443.3	8	11	0.03348	0.22	6.398	hypothetical protein
62	G11C_04595	381	39137.9	5	5	0.01761	0.21	2.602	Murein DD-endopeptidase MepH
63	G11C_03006	436	46959.4	4	4	0.01231	0.2	3.551	hypothetical protein
64	G11C_03876	416	42530.6	3	3	0.00968	0.09	2.208	Aspartate aminotransferase
65	G11C_01177	271	27551	3	3	0.01486	0.19	2.758	Trypsin
Band 7	#Identified Proteins :64, Identified Peptides :446
Nº	Seq-Illumina locus	Length	MolWt (MH)	SequenceCount	SpectrumCount	NSAF	Coverage	ProteinScore (i.e., sum of XCorr)	Description
1	G11C_01430	654	70701.4	8	8	0.02081	0.16	5.784	Penicillin-binding protein 2D
2	G11C_03088	335	33125.2	4	4	0.02031	0.1	2.64	Periplasmic serine endoprotease DegP
3	G11C_00976	508	53222.1	5	5	0.01674	0.12	3.354	Protein flp
4	G11C_05740	266	27455.3	3	4	0.02558	0.1	2.326	Alpha-lytic protease
5	G11C_05263	390	41405	3	3	0.01308	0.1	2.113	L,D-transpeptidase 2
6	G11C_00805	387	39479.3	3	3	0.01319	0.11	2.45	Fervidolysin
7	G11C_03845	425	45300.3	2	2	0.008	0.08	2.241	hypothetical protein
8	G11C_03747	602	62453.4	6	6	0.01695	0.16	4.541	Glutathione hydrolase proenzyme
9	G11C_02264	404	40851.8	4	4	0.01684	0.17	2.296	Extracellular serine proteinase
10	G11C_02074	366	38820.4	3	3	0.01394	0.17	2.476	Carboxypeptidase G2
11	G11C_05213	580	57396	4	6	0.0176	0.08	4.407	Periplasmic serine endoprotease DegP
12	G11C_04776	924	92860.8	7	7	0.01289	0.11	4.892	D-alanyl-D-alanine carboxypeptidase
13	G11C_00334	418	44031.6	4	4	0.01628	0.17	3.771	L,D-transpeptidase 2
14	G11C_03762	413	43013.6	2	2	0.00824	0.08	2.78	Bacillopeptidase F
15	G11C_00658	227	23675.1	4	4	0.02997	0.24	3.086	hypothetical protein
16	G11C_02324	389	39235.4	4	4	0.01749	0.14	2.687	putative CtpA-like serine protease
17	G11C_05333	384	38911.3	3	3	0.01329	0.14	2.512	Alpha-lytic protease
18	G11C_00737	803	85458	10	10	0.02118	0.13	6.964	Lon protease
19	G11C_00456	277	28052.6	3	3	0.01842	0.22	3.496	hypothetical protein
20	G11C_03247	311	32205.8	4	4	0.02188	0.21	2.326	Protease HtpX
21	G11C_01641	646	69661.9	5	5	0.01317	0.15	2.333	ATP-dependent zinc metalloprotease FtsH
22	G11C_04877	517	53397.3	4	4	0.01316	0.11	2.544	Tripeptidyl aminopeptidase
23	G11C_03772	685	72604.2	7	7	0.01738	0.14	4.844	ATP-dependent zinc metalloprotease FtsH
24	G11C_05063	299	31433.5	4	5	0.02845	0.15	3.479	Rhomboid protease GluP
25	G11C_02426	247	26291.5	4	4	0.02755	0.4	3.39	hypothetical protein
26	G11C_01931	829	90630.2	6	6	0.01231	0.09	4.573	Aminopeptidase N
27	G11C_04362	313	32332.9	6	6	0.03261	0.24	3.832	D-alanyl-D-alanine carboxypeptidase
28	G11C_00564	357	37226.4	4	4	0.01906	0.16	5.159	Protease LasA
29	G11C_00267	1427	152856	10	10	0.01192	0.08	8.38	hypothetical protein
30	G11C_05262	359	37228.9	3	3	0.01421	0.1	2.15	L,D-transpeptidase 2
31	G11C_05517	713	76364.3	5	5	0.01193	0.07	3.234	Dipeptidyl aminopeptidase 4
32	G11C_02000	813	86850.1	5	5	0.01046	0.06	3.855	Cysteine protease StiP
33	G11C_03737	600	63489.9	3	3	0.00851	0.09	3.09	Glutathione hydrolase-like YwrD proenzyme
34	G11C_02965	779	83457.7	3	3	0.00655	0.06	2.354	Penicillin-binding protein 1A
35	G11C_03894	659	70678.2	3	3	0.00774	0.04	2.456	Dipeptidyl aminopeptidase BIII
36	G11C_00115	513	51273.5	5	5	0.01658	0.1	3.18	putative cytosol aminopeptidase
37	G11C_03790	541	55317.3	4	4	0.01258	0.12	3.251	Penicillin-binding protein A
38	G11C_01242	714	77487.2	8	9	0.02144	0.1	4.76	Peptidoglycan D,D-transpeptidase MrdA
39	G11C_05151	943	98963.3	6	6	0.01082	0.07	4.425	Subtilisin DY
40	G11C_01398	276	29737.5	2	2	0.01233	0.17	2.041	hypothetical protein
41	G11C_00932	377	39871.8	4	4	0.01805	0.23	3.85	putative peptidase
42	G11C_00235	423	43150.2	3	3	0.01206	0.14	2.527	Subtilisin BL
43	G11C_02143	318	34048.5	3	3	0.01605	0.11	2.132	hypothetical protein
44	G11C_01166	463	49050.3	2	2	0.00735	0.05	2.207	putative zinc protease
45	G11C_02019	441	45443.3	6	6	0.02314	0.12	3.782	hypothetical protein
46	G11C_05727	458	49275.2	3	3	0.01114	0.11	2.063	putative zinc protease
47	G11C_03325	691	75869.3	5	5	0.01231	0.09	3.951	ATP-dependent Clp protease ATP-binding subunit ClpC1
48	G11C_04288	245	25847.3	3	3	0.02083	0.17	2.178	D-alanyl-D-alanine carboxypeptidase
49	G11C_04266	433	46934.5	4	4	0.01571	0.14	3.729	Zinc metalloprotease Rip1
50	G11C_04013	330	35143.2	3	5	0.02577	0.1	3.655	hypothetical protein
51	G11C_03801	1030	111498	4	4	0.00661	0.04	2.818	Tricorn protease
52	G11C_01610	414	43615.5	3	3	0.01233	0.14	3.057	Putative zinc metalloprotease Rip3
53	G11C_02983	357	36768.7	5	5	0.02382	0.14	4.036	hypothetical protein
54	G11C_03811	391	42100.3	3	3	0.01305	0.08	2.412	Tripeptidyl aminopeptidase
55	G11C_03643	676	75312.4	4	4	0.01007	0.06	2.114	Cocaine esterase
56	G11C_03746	229	23855.7	4	4	0.02971	0.17	3.031	hypothetical protein
57	G11C_00266	1445	155672	9	9	0.01059	0.09	7.839	hypothetical protein
58	G11C_03006	436	46959.4	3	3	0.0117	0.11	2.826	hypothetical protein
59	G11C_03269	509	51071.5	3	3	0.01003	0.04	2	D-alanyl-D-alanine carboxypeptidase DacC
60	G11C_05797	494	52056.1	3	3	0.01033	0.09	2.435	putative lipoprotein aminopeptidase LpqL
61	G11C_00261	765	81957	4	5	0.01112	0.07	2.944	Lactococcin-G-processing and transport ATP-binding protein LagD
62	G11C_04177	456	47500.6	3	3	0.01119	0.16	2.745	Pseudomonalisin
63	G11C_03893	312	32911	3	3	0.01636	0.16	2.407	putative murein peptide carboxypeptidase
64	G11C_04060	737	80549	4	4	0.00923	0.08	2.914	ATP-dependent Clp protease ATP-binding subunit ClpC
